# Supplementary material for: Identification of novel putative alleles related to important agronomic traits of wheat using robust strategies in GWAS
Source: Sci Rep. 2023 Jun 19;13:9927. doi: 10.1038/s41598-023-36134-z (PMC10279721; doi:10.1038/s41598-023-36134-z)
Supplement: Supplementary file 2 — Supplementary Information 2. [file 41598_2023_36134_MOESM2_ESM.xlsx]

## Sheet: Grain Number
Supplementary Table 4. Single trait-GWAS results with classical and robust principal component covariates in two different environments
Well-watered												Rain-fed
No.	Marker	Chromosome	Position_cM	Sequence	Alleles	Classic	Grid	Hubert	Locantore	Proj		No.	Marker	Chromosome	Position_cM	Sequence	Alleles	Classic	Grid	Hubert	Locantore	Proj
1	rs42315	7a	103.176	TGCAGGAACCGAGGCCGTTGGGGGGAGACGAGGCGCCATGTAGCTGACGCGGCTGGCCCGCGGC	C/T ns	P	P	P	P	P		1	rs41283	2a	59.228	TGCAGCTTGATGCAGCTCCTCCTTCATCGCTCTAATTTTGGAGCGAGCTTCCTTGGCAGCCACC	A/G *	P	P	P	P	P
2	rs438	1a	41.098	TGCAGAAACCAAAATTTTCGCCAGTGCCCATTGATGAACCGCACGAGGGCACGCATTGCACTGC	C/T **	P	P	P	P	P		2	rs45095	7b	52.33	TGCAGGATAAAGAATAATGACATTGGGTCATAGGCATCATCTATACGTGTGCCAAATATTAACG	C/G **	P	P	P	P	P
3	rs439	1a	41.098	TGCAGAAACCAAAATTTTCGCCAGTGCCCATTGATGAACCGCACGAGGGCACGCATTGCACTGC	A/G **	P	P	P	P	P		3	rs11115	3d	0	TGCAGCAAATTAAGTCTCAGTGTCCAAAAGAAATACATTCAGAGTCGCAGTGAAACAAATCTCT	G/T ns	P	P	P	P	P
4	rs2721	5a	9.093	TGCAGAATCTCTTCAACACACCAGGAGCAAGAGCTGGTAGCCAACCCACACTAAACCGAGATCG	C/T **	P	P	P	P	P		4	rs29458	6a	25.146	TGCAGCGCAAGTCTGATTTCCTCATCTCCGTGGTGGGGTTGGAACCGAGATCGGAAGAGCGGGA	C/T **	P	P	P	P	P
5	rs34680	2a	58.66	TGCAGCTACGGAAGCGTCCGAATAGACAACCGATTCCCTCTGCTCTAGCGCACTGCTCACAGCA	C/T **	P	P	P	P	P		5	rs18422	2a	59.228	TGCAGCAGTCAAACGTTAGCCCCGTCGAGCCACCCCCGCACGGACCTCGCGTCGAGCGGCGTGC	C/T ns	P	P	P	P	P
6	rs24220	5b	38.769	TGCAGCCCGTGTACGCGCGTGGCGGCCGAAGGCTTTAGGCCTGTGCGAGCTTTTCTCCTTTGTT	T/C **	P	P	P	P	P		6	rs42440	2a	59.228	TGCAGGAACTCCGCGGGGTCGGCGGTACAGTCGTGGTGAGGAGGCAGATCCGAGATCGGAAGAG	A/C **	P	P	P	P	P
7	rs24219	5b	38.769	TGCAGCCCGTGTACGCGCGTGGCGGCCGAAGGCTTTAGGCCTGTGCGAGCTTTTCTCCTTTGTT	C/T **	P	P	P	P	P		7	rs48326	1a	66.115	TGCAGGCGGCAATGCTCTATGGGGAGCCTTTCCACGGCGATGAAGCACGAGCTGGCTGCCCTTT	T/C **	P	P	P	P	P
8	rs41047	7a	70.767	TGCAGCTTCTCACTGGTACAAAAAGGGTCTGTTGTCCCGAGATCGGAAGAGCGGGATCACCGAC	C/T **	P	P	P	P	P		8	rs22944	4b	61.749	TGCAGCCCACCCAAGGACGGGCTCGACACTTCAACGAGTGTCTCCCTGGCTCCGTCGGACATGA	A/G **	P	P	P	P	P
9	rs49257	3a	171.063	TGCAGGCTTAGAGTTGCATGTCGAGCGCAGACTTCCAACTAGGACAAAAAGTGGCCGAGATCGG	A/G **	P	P	P	P	P		9	rs48325	1a	66.115	TGCAGGCGGCAATGCTCTATGGGGAGCCTTTCCACGGCGATGAAGCACGAGCTGGCTGCCCTTT	C/T **	P	P	P	P	P
10	rs57981	7a	71.904	TGCAGTCATCGCCGCTGTCCTGCACCTCCTGTACTAGCCATGGTTAGTATGTGTAGAGTGCCGT	A/G **	P	P	P	P	P		10	rs7087	6d	51.214	TGCAGAGTAGATGATACATTGTGTTTCAAATTAATGAACAAGCGCAATGTACAGAAATTGGAGC	C/T **	P	P	P	P	P
11	rs51207	5a	5.684	TGCAGGGGGAAGTCAAGGAGGAAGAAAACTTAGCGCACACACTGAAAAAACGACGTGGACGAAC	A/G **	P	P	P	P	P		11	rs47523	7a	0	TGCAGGCCGTGTCAGAAGGAGCAGCATCGGAGACTCGGCAGAGGAGGAACGGCGTGCGCGGCCG	C/T ns	P	P	P	P	P
12	rs1445	7a	71.904	TGCAGAACGCCCGCCATCATGGCTGAACTCAGCAGGTGGTGAAGTGTCTCCATCACGAGGACGA	A/G **	P	P	P	P	P		12	rs11920	7a	63.946	TGCAGCAACTCTACTTCATCTACAGAACCAGGTGACATCTTCCAAGCTTGTTTAGCTGGGAGCG	A/G **	P	P	P	P	P
13	rs1446	7a	71.904	TGCAGAACGCCCGCCATCATGGCTGAACTCAGCAGGTGGTGAAGTGTCTCCATCACGAGGACGA	A/G **	P	P	P	P	P		13	rs51491	1a	66.115	TGCAGGGTAAGTAATCTATTCGAATAGTCGTGTCCACGATAACAGGACGACTTGGAGTTGTATC	A/G **	P	P	P	P	P
14	rs20201	1b	75.148	TGCAGCATTACTAGCTGGTAAGCAAAGAAGATCATGGAACTCCTTGCCTTTCGCCAGAATGGCC	C/T *	P	P	P	P	P		14	rs20076	3b	46.662	TGCAGCATGTCTCTTCTGTGATTGCTGAGACGGCGGAGACGGCAGACGTGGAGTTGGACCAGGA	A/T ns	P	P	P	P	P
15	rs50810	5a	5.684	TGCAGGGCTTGCCCATTACGACGTTGTGCGGAGGGGAGGAGAAGAGGTGCGAGGAGAGGAGGTA	G/T **	P	P	P	P	P		15	rs29362	2b	55.773	TGCAGCGCAAACGCGGCAAGAGCGATGTACAGTCAAAACTGATTGACCGAGATCGGAAGAGCGG	A/G ns	P			P	P
16	rs31195	1b	18.7695	TGCAGCGCTGCCGACAGAGCCACCGCCTCCCGCCTCGCCGAGATCGGAAGAGCGGGATCACCGA	A/C **	P	P	P	P	P		16	rs15374	4b	61.749	TGCAGCACGTTGGTATCAATGTGAGAACCTGCCATGCCGAAGAAAGAATGCCATATCCAAAGAT	A/T **	P	P	P	P	P
17	rs56739	2a	31.873	TGCAGTAGCAAAAAGCACAAAGCCCAGAAGCTAAACAAAAAAGGTCCTCTTGTTTCTACAGGCT	C/G *	P	P	P	P	P		17	rs22508	2a	59.228	TGCAGCCATGCTCGGCAAGCCGAACGACATACGAACATAGCTGTGAGGTGGACCTTCACAACAC	C/T ns	P	P	P	P	P
18	rs39065	7a	70.767	TGCAGCTGCGGTCGCGGCGGGAGAGCTTGCTCGTCGTCGTCGTCGTCGTCGTCGGCGTGCTGCT	G/C **	P	P	P	P	P		18	rs60542	6a	30.838	TGCAGTGCAGCCTCGTTTAGTAGTTTGGCGCGGCCGCCGAGATCGGAAGAGCGGGATCACCGAC	C/T ns	P	P	P	P
19	rs20456	4a	146.426	TGCAGCCAAACAAGTACAATGGCATCACCCAGGTGGATGCCTGCAATGGCCTCCTTCTCTACCG	A/G **	P	P	P	P	P		19	rs60543	6a	30.838	TGCAGTGCAGCCTCGTTTAGTAGTTTGGCGCGGCCGCCG	G/A ns	P	P	P	P
20	rs53128	7a	103.176	TGCAGGTCCTCGCTCCTGCGCCGCCGCTCCCTCTAACAAGATGGGTTAGAGCATCTCCAGCCGC	A/G **	P	P	P	P	P		20	rs18500	6d	119.937	TGCAGCAGTCGCCGCCAGCTCCTTTGCCTTCGCCACCAGCTCTACCGCCTCCTCCACTGCTACC	C/G **	P			P
21	rs16676	7a	0	TGCAGCAGCCACTCCCACGCGCCTGTTCCTTACTAGTGCGCCACCCACATTGATCTTTATGAAG	C/T **	P	P	P	P	P		21	rs18501	6d	119.937	TGCAGCAGTCGCCGCCAGCTCCTTTGCCTTCGCCACCAGCTCTACCGCCTCCTCCACTGCTACC	A/T **	P			P
22	rs60916	2a	59.228	TGCAGTGCGCCTGCCGTGCCTTCTGCGTTTACACTGCCCCGAGATCGGAAGAGCGGGATCACCG	C/T **	P	P	P	P	P		22	rs18387	2a	59.228	TGCAGCAGTAGCTAAAGCAGAGCAACGGCGCAAGGAGCATCATACATAGCACAACGGCAACGTA	C/T ns	P	P	P	P
23	rs45095	7b	52.33	TGCAGGATAAAGAATAATGACATTGGGTCATAGGCATCATCTATACGTGTGCCAAATATTAACG	C/G *	P	P	P	P	P		23	rs8203	3b	47.798	TGCAGATCCACCACCTTACCCCTTTCCTACCCATGAGCTTAAATAGTCTTGATCTCGCGGGTGT	C/A **	P			P	P
24	rs54704	2b	72.825	TGCAGGTGTTGCGCTGGACGATTACTATAAATGAAAAGCTTACACTAGTAGAAAACATGGCATC	A/G **	P	P	P	P	P		24	rs42913	2b	111.506	TGCAGGAATCCTCATCTTTGCCGACTCCCGAGATCGGAAGAGCGGGATCACCGACTGCCCATAG	C/G **		P	P		P
25	rs28058	3a	171.063	TGCAGCGACAACGGCGGGGCCACCTCCTCCATGCCGCTCACGTCGACGCGCAAGAGAACCTGGT	G/T **	P	P	P	P	P		25	rs51391	1a	66.115	TGCAGGGGTGCACCACATTTTCCAATATGCTCGATTATCTTTGGTCGGAAACACTTTTCTAGAT	C/T **		P
26	rs49457	7a	70.767	TGCAGGGAAGAACCAAACCAAAGCACAGCGGAGGTTCCACGGAACTTTTCATGCCAGGGAAGGA	A/G *	P	P		P	P		26	rs4142	5a	110.83	TGCAGACGAAAACCCCGCTTCGATCTGCACAGAAGTGAACATGCCAATCTTTTGATATTTCATT	C/T **				P
27	rs12518	7b	50.057	TGCAGCAAGGCCTCCTGGGCTTCCCTGGAGGTCTCCGTCACCGAGATCGGAAGAGCGGGATCAC	A/G **	P	P	P	P	P
28	rs16529	2b	77.383	TGCAGCAGCAGGATACCGTCGATTGAGTCGAGGACGCAGTGGTCACTCAAGAGCGGGAGGTGGA	A/T **	P	P	P	P	P
29	rs29212	6a	94.843	TGCAGCGATGCAACATGCGGCACAGGGACAGTATAGGGAGCGCCATACAGCGCCTCGTAGGGAA	C/T *	P	P	P	P	P
30	rs6454	3a	77.549	TGCAGAGGAGCCGAACCCCACTACTTTTAGTCATCATAAGACTAAAACGTATCCAAGCACCATC	A/G **	P		P	P	P
31	rs47264	2b	55.773	TGCAGGCCGAGAACCTCACTCCTTTGGAAGAGAGCCTGCCGCCACGCTGCGCATGCCGAGATCG	A/G **	P	P	P	P	P
32	rs15934	7a	70.767	TGCAGCAGAGATGTCCTGGCGCACCGCGGAGCCCTCGAATGAGCTCTCACGGGCACGCGAGGGC	A/G **	P		P	P	P
33	rs15935	7a	70.767	TGCAGCAGAGATGTCCTGGCGCACCGCGGAGCCCTCGAATGAGCTCTCACGGGCACGCGAGGGC	C/T **	P		P	P	P
34	rs8007	1a	85.455	TGCAGATCACATCCACTGATCCGACACCTCGACGCCCCGCCACAATAGCGTCAACGTTCAACTT	A/G ns	P			P
35	rs5823	4a	9.109	TGCAGAGCACGAAGTCCACGGCGTGATCCTTTTACTTTATTCCTTAAGCCAAGGGAGGTCGTAC	C/T *	P	P		P
36	rs48348	2b	51.226	TGCAGGCGGCCAGGCACGTACGTAGATGGTAAGTGCTGATGTGCTCCCGAGGACAGGCGCTGTC	G/T ns	P		P
37	rs44867	7a	38.914	TGCAGGAGGTGGATACGCCGAATCCATATTAGCCAGCAGCACCTCCTTGTAGCTGACAGCGTTA	C/T ns	P	P		P
38	rs27644	3a	18.216	TGCAGCCTTGCACGTGCATCGAAGCACTACCGACCACTACCAAGAGCCGCCTCGCGCCAGATCA	A/G *	P			P
39	rs44868	7a	38.914	TGCAGGAGGTGGATACGCCGAATCCATATTAGCCAGCAGCACCTCCTTGTAGCTGACAGCGTTA	C/T ns		P
40	rs64974	6d	115.39	TGCAGTTTCTGAGCTCAAATAAAGACTTGTTCCTGAAGTTCCTTGATGAGCCAACTCCGCTGTT	G/T ns		P
41	rs60969	2a	10.822	TGCAGTGCGTGAAGAACCAACCTCCATTACGGCGGTGCAAGCTTAACTTTAATAGATAATACCC	A/G ns		P
42	rs7805	3b	58.028	TGCAGATATAGAAGAGAAGAAAGCCAAGGCCAAGGATGTGAAGTGCAAAGGAGCAGCTGTGCTC	A/C **			P		P
43	rs40948	6b	44.421	TGCAGCTTCGCCAACAATGGTAGATGTCAGATCAGAAATAAACTGCCTTCGATGCTCCGCCATC	A/C **				P
44	rs56861	1b	11.376	TGCAGTAGCCTTCGACATGGGTAGCCTCTCCACACTTCCACTCACATATATTGATACATACATA	T/C *					P
45	rs56860	1b	11.376	TGCAGTAGCCTTCGACATGGGTAGCCTCTCCACACTTCCACTCACATATATTGATACATACATA	C/T *					P
C: PCA Classic, G: PCA Grid, H: PCA Hubert, L: PCA Locantore, P: PCA Proj
ns, * and ** non-significant, significant different at 5% and 1% probability levels between two alleles based on t. test, respectively. Bold letters indicate the favorable allele.
Bold markers are the same in both conditions.

## Sheet: Spike weight
Well-watered												Rain-fed
No.	Marker	Chromosome	Position_cM	Sequence	Alleles	Classic	Grid	Hubert	Locantore	Proj		No.	Marker	Chromosome	Position_cM	Sequence	Alleles	Classic	Grid	Hubert	Locantore	Proj
1	rs56739	2a	31.873	TGCAGTAGCAAAAAGCACAAAGCCCAGAAGCTAAACAAAAAAGGTCCTCTTGTTTCTACAGGCT	C/G ns	P	P	P	P	P		1	rs64172	3a	57.08	TGCAGTTGCGCTTGGGTGTCTTGTGTTGCGATTATGCTCGGACTAGGTCGGTTGCAAGAACAAC	C/G **	P	P	P	P	P
2	rs62142	7d	130.02	TGCAGTGTGAGAAGACAGGTGAAGTACAGGTGCTCCCAAGGGACTCCGACGGCGAGAGAGCAAA	G/T ns	P	P	P	P	P		2	rs21111	5b	96.844	TGCAGCCACCAACAACTGACGACAACACCATGGCGGGCCCATCATAAGGCCCGCAACATAGATC	A/G ns	P			P
3	rs33819	7a	103.744	TGCAGCGTGGCGACGAGAGCATCACGAGCCTTTCAAGCTCGGCCG	A/G **	P	P	P	P	P		3	rs29508	4a	61.015	TGCAGCGCACCGCCACTACGGCGGAAGAGGTTGCGGCCGTAGCTGCCGCGGGCGCGTTTGGGTT	C/G ns	P	P		P	P
4	rs2721	5a	9.093	TGCAGAATCTCTTCAACACACCAGGAGCAAGAGCTGGTAGCCAACCCACACTAAACCGAGATCG	C/T *	P	P	P	P	P		4	rs29509	4a	61.015	TGCAGCGCACCGCCACTACGGCGGAAGAGGTTGCGGCCGTAGCTGCCGCGGGCGCGTTTGGGTT	C/T ns	P	P		P	P
5	rs36492	1a	87.736	TGCAGCTCCCATAATAAAAGCAGACATATATTGCCGTCAGATCGGCGTCGTCAACTTTGACTCT	C/T **	P	P	P	P	P		5	rs27610	5b	113.896	TGCAGCCTTCGGGGAGCGCAGGCGGGAGACCTGCCG	A/G ns	P	P	P	P	P
6	rs13621	7b	51.193	TGCAGCACACTTAGTTCAAAGAATGACGTGCACTTGCGTTCAGCGTGCAGTGCGAAAGTGGTGT	A/G **	P	P	P	P	P		6	rs27598	5b	113.896	TGCAGCCTTCGAGGAGCGCGGGCGGGAGACCTGCCG	A/G ns	P	P	P	P	P
7	rs49818	7a	103.744	TGCAGGGAGGAGAACGGCGACCCTGGTCGTCGCCACCGTCGGGATGAACGAGTCATCTAGAGTT	C/T **	P	P	P	P	P		7	rs44178	6b	47.831	TGCAGGAGCACGTCGCCGAGCTCCTAGATACCGCGGCTTCAAGGGCACCACCTTTTTGCGTCTA	A/G *	P			P
8	rs56564	7d	133.429	TGCAGTACTGTATACGTATACGGCGCGGCTAGCCCTGCGGTGCGGTCGACCGCAGCGGAGGTCG	G/T ns	P			P	P		8	rs736	4b	56.065	TGCAGAAAGGTACCACTCATTCGTACATCACTCCAACTGATGTATGAAGGTTGTTCATGGCGAC	A/G **	P		P	P	P
9	rs59780	1a	87.736	TGCAGTCTTTCCCTCAAGTTCTGCGTCATGAGGGATTGCAAGACCAAAGGTGAGTTCTGGAAGT	C/T **	P	P	P	P	P		9	rs55629	3d	53.673	TGCAGTAAACCAATCAAAATGCATGGAACTCGCAGCGCTGCTCCCGCTTGTTCCCTTCGCCG	C/T *	P		P	P	P
10	rs33818	7a	103.744	TGCAGCGTGGCGACGAGAGCATCACGAGCCTTTCAAGCTCGGCCGAGATCGGAAGAGCGGGATC	A/G **	P	P	P	P	P		10	rs9781	6b	47.831	TGCAGATGTTAGAAAACAGCCAAAAACTCCCTCAAGACGTCCTCAGATCAAAATGTCTACAACA	A/C **	P	P	P	P	P
11	rs48757	2b	55.773	TGCAGGCTATCCTAAAAAGCAAAGTAACATTGAGATAATTCAGAGCATACAAATATTTGATAGT	C/T **	P	P		P	P		11	rs58092	5b	64.992	TGCAGTCCAACTCGGACTAGCTTTCCGCTGGTCCTCTCATATATATAGGAGCAAGCCACACGAC	A/G **	P	P	P	P	P
12	rs48469	3b	18.785	TGCAGGCGGGTCCTGGGCAGAAACATGGCGCGTGCGGGCACAAATTGCGATGATCTTTAGCCTT	C/T ns	P	P		P	P		12	rs61640	2b	13.658	TGCAGTGGGCGCGTTTCTGACGCACTGTGGGTGGAACTCCGTCCTAGAGGCAGTGGCCGCGGGC	C/T **	P		P	P	P
13	rs516	2b	56.91	TGCAGAAACGTAAGATACTGGTGGCTGGGACGGGGCCATGGGAATGTGTGGCACTATACGGCCC	A/C **	P	P	P	P	P		13	rs51260	6b	47.2625	TGCAGGGGGCCGTCGCAAGTCAGCGGCGGCCTAGAAGAGGTCTGAAACCCCGAGATCGGAAGAG	C/G ns	P			P
14	rs38940	1a	87.736	TGCAGCTGCGACGAAACACATTGGATAGCCTAGCCACACCTGACTAACGGCAACCGCCGCCTTG	A/G **	P	P	P	P	P		14	rs56325	2a	74.319	TGCAGTACCCTGAACAATTACTCCCTCCCTTTCTTGTTACTTTGTACTTCCTCCGTCCGAGATC	C/T **	P
15	rs59449	7a	103.744	TGCAGTCTCCATTCCAAATTGGCTCGGTAGCTCGCCCCTG	A/G *	P	P	P	P	P		15	rs58130	6a	99.391	TGCAGTCCACAGAAGCTCCCAGCTCCCTTTCACGGAGCCACCTCCAATTTTCCACATAGCTGGA	C/T ns	P			P	P
16	rs33438	4d	54.756	TGCAGCGTCGATAAACCCAACGACTAAGCTCTGTCTGGCAGGCCG	A/G ns	P		P	P	P		16	rs18347	6b	47.831	TGCAGCAGTACGACAAGGTCGTCCGCCCACTTCTTGACGACGGTGAACTTGCAGATGGAGTTGA	C/T ns	P		P	P
17	rs51102	7a	103.744	TGCAGGGGCGAGCTACCGAGCCAATCTGGAATGGAGACTG	C/T *	P	P	P		P		17	rs23327	4b	56.065	TGCAGCCCATGCTACGCTGGCTCGTCTACCTCGAGGGGATCTGGGAATCGGGGACGAGACACAC	C/T **	P		P	P	P
18	rs21931	3a	13.665	TGCAGCCAGCCACCACCACCACCACGATCACTGTGTCCGCCACCTTGGCCCAGTTCGAATGTGA	C/T ns	P		P		P		18	rs39490	1b	47.847	TGCAGCTGGAGCCCAAGTTCCACCTCATGGGCTTCTCCATGGGCGGCGAGATCATGTGGAGCTG	A/G **	P	P	P	P	P
19	rs59698	1b	47.847	TGCAGTCTTCGCCTCCTCACGAGGCTCCTGCTTGAGGCCTCGTCGAGCGTCTTGAGGCCTGCAA	C/T **	P		P				19	rs46628	4a	61.015	TGCAGGCATTCCAGCTAGAGCTTAGCACCACCAGGGTCATCAAGGGAGCCGCGCTTGCCGACTT	C/T ns		P
20	rs4452	3b	121.341	TGCAGACGGATAAATAGGGGCTCAAAACGGACACGCCCGAGATCGGAAGAGCGGGATCACCGAC	G/T **		P	P				20	rs29266	4a	61.015	TGCAGCGATGGCGCTGGCGGCGGACGCAACGACGGCGAGGGTGGCGGCTGTTTGCGGCGGCGAT	C/T ns		P
21	rs26295	6a	10.247	TGCAGCCTAGCGCAAGCACGAGGAGGTGAGAGGAGAAGGAGGATGAGAGTTGGGGTGGCCCCCT	C/G *		P					21	rs55632	6b	48.967	TGCAGTAAACCCATCGATTCCAGGAGCTTTTGAGGGTGACATCTAGAAAAGTGCAGTCCG	A/G **		P
22	rs15138	1b	26.7315	TGCAGCACGGATCGAGCAAATCGAGCATCAGCAAACCGAATCAAGCAAAAGATCAGCAGAATGG	C/T *		P					22	rs45844	3b	56.892	TGCAGGCAACTTTTTTTTCCTTCTTCTGTTCTGGTCCTCTTGTATTTTTGTTTAGTTGTCTGAG	C/G **			P
23	rs45100	2a	59.228	TGCAGGATAAGAAAGAATAGAACCCTCAATCATAACGTATATTCCGCAATGCATTGCATTGGCA	A/G ns		P					22	rs8456	6a	44.524	TGCAGATCCTCATCGGTGGTGTCACGTGTGAGGCTCTTCTGCTCGTCGGCGCGGACCGAGATCG	A/C ns			P	P
24	rs6729	2b	59.184	TGCAGAGGCGGCTGATCTGATCTAATCTTTACGCGGCCGACTCGTAGTGCCCAACTGAAAAACG	C/G ns		P					24	rs28258	7a	63.946	TGCAGCGACCGCTCCAGCGACTCCAATTGGCCGTGGTGGTCATCAAGCTCGACGTCCCGAGATC	C/T **			P
25	rs4453	3b	121.341	TGCAGACGGATAAATAGGGGCTCAAAACGGACACGCCCG	G/T **		P					25	rs28259	7a	63.946	TGCAGCGACCGCTCCAGCGACTCCAATTGGCCGTGGTGGTCATCAAGCTCGACGTCCCGAGATC	A/T **			P
26	rs58625	4b	58.338	TGCAGTCCGCCTAAGGATGATCGCCCCACTTCGTCGAGCGGGTCCTTAGGGGCGTCGGATATAG	A/G **			P		P		26	rs20586	7a	63.946	TGCAGCCAAAGGCCGCCCCCTCTCACCAGGAGCAAACTTGCGGGGACGGGGCGCAGGAGGAAGG	T/C **			P
27	rs14879	3a	57.08	TGCAGCACGCCCACCTCTGCCAAAGGCATTTTCAGCTCAAGGCCAATGAGGGCGGCAGGGCCGA	C/T **			P		P		27	rs60232	3a	121.979	TGCAGTGATCGATAATAGCCGTACTATCACTTGCATTGATCAGGCGTGAAAGGTGGCGCAGTTT	C/T **			P
28	rs12851	4a	61.015	TGCAGCAATATTCTCCAGTTCACCAACGGCCATGCCGAGATCGGAAGAGCGGGATCACCGACTG	C/G **			P				28	rs30081	1a	45.6495	TGCAGCGCCATGAGCTGTCGGAGGAACGCTGGCCATGGGGTGTGGAAACGTCACCGCGACTGCC	A/G **			P
29	rs16628	7a	63.946	TGCAGCAGCATGTACTCCAGCAGCAGCAGCATCGCCAACTCCTTCAGCGAGCTCGAGTCGGTCT	G/T **			P				29	rs30826	7a	63.946	TGCAGCGCGGGGGAATATTGTGCAAGGAAGGGTGGAGGTAGGTCTGGTCGCCGAGGCCCGAGCG	C/T **			P
30	rs63984	1b	47.847	TGCAGTTGCAAATTGGGAGCATTGACCAACAGGAGCCACGGCTACCTGCGGACCAGCGCGTTTA	C/T **			P				30	rs1199	6b	97.872	TGCAGAACAGGTTGTTGCTGGTTCAATTCTTCTAGCCCGCGAGTTTTTTCCGTTTTATTCCTTT	A/G ns			P
31	rs12568	5b	62.719	TGCAGCAAGGCTGCAAGACTAGCTTGCTCTACCCCGCTAAGTTCTCGTTTAAAGTGTATCGCCG	C/T **			P				31	rs35578	7a	63.946	TGCAGCTATTCGACAAAGGAAGGGCTTGGACGGAATTCTCGATCGTTGTCCCGCCGAGATCGGA	C/T **			P
32	rs27000	7a	63.946	TGCAGCCTCTCCTTGGCGGGCTCCTTGCCTCGGGAGGCAGATGGGTGGGCGCCCTCTCTACTCT	C/T **			P				32	rs1789	6b	97.872	TGCAGAAGAGCCATTGAAGGTAGTCTCAATTGTTGGATCCGAGATCGGAAGAGCGGGATCACCG	A/C *			P
33	rs27002	7a	63.946	TGCAGCCTCTCCTTGGCGGGCTCCTTGCCTCGGGAGGCAGATGGGTGGGCGCCCTCTCTACTCT	A/G **			P				33	rs30491	7b	118.551	TGCAGCGCCTTCTGATCGCCTCCTCGACTTTGGGCCTGCCTCGCCCACGTCGCCTGGTATGACG	A/G *			P
34	rs27001	7a	63.946	TGCAGCCTCTCCTTGGCGGGCTCCTTGCCTCGGGAGGCAGATGGGTGGGCGCCCTCTCTACTCT	T/C **			P				34	rs30492	7b	118.551	TGCAGCGCCTTCTGATCGCCTCCTCGACTTTGGGCCTGCCTCGCCCACGTCGCCTGGTATGACG	A/G *			P
35	rs40780	3b	40.978	TGCAGCTTCATGGCCAAGTACGTCAGCAGCACCCTCCTCTGCCACTTCGTTGCTCTCCATCGGC	T/C **			P				35	rs12851	4a	61.015	TGCAGCAATATTCTCCAGTTCACCAACGGCCATGCCGAGATCGGAAGAGCGGGATCACCGACTG	C/G **			P
36	rs40779	3b	40.978	TGCAGCTTCATGGCCAAGTACGTCAGCAGCACCCTCCTCTGCCACTTCGTTGCTCTCCATCGGC	C/G **			P				36	rs44629	2a	92.517	TGCAGGAGGATGACCCACAAGCAGATCCTTGCTGCGCAACATCAAGCGGGATGGCATCCAGCCG	C/T **			P
37	rs33707	1a	46.787	TGCAGCGTGCACAGAGAAGGGGGTGGACATGCGGAGGCCTCTGGTGGCTTGGGCGGTGCCG	G/T **			P				37	rs43614	7a	63.946	TGCAGGACGCCCTGCTGCTCTACGCCATGAACACGGCGATCGTGCTGGACCTGCTCGGCCTCCT	A/T **			P
38	rs47894	6b	91.05	TGCAGGCGCAGAGCAAGGTGGCAGCGCTGGCGTGGATCGGCTTCGCCGCCCTGATCGCGCACGT	A/G **			P				38	rs19488	1b	44.438	TGCAGCATCTCGGTTGGCAGCTATTCCGATGGAGGGCAATTCACTGGAGGCAATTGAGACGCAG	A/G **			P		P
39	rs65137	3a	77.549	TGCAGTTTGGATACTGCTGTATACTATCAAAGTTTAGTGTTTAATGTTGTTCTGTTGGGTCATC	A/G **				P	P		39	rs19128	7a	63.946	TGCAGCATCAGCGGCAGCCTTTTGCAACTCCACCGAGATCGGAAGAGCGGGATCACCGACTGCC	C/T **			P
40	rs28674	5b	145.902	TGCAGCGAGAGAAGGCAAAGGAGTAGTCGCTCTCCAGATACTTGTTTTGTTGCACCACATGAAT	C/G *					P		40	rs29469	7a	63.3775	TGCAGCGCAATCGCACGTGGCGGCTTGTTCCGTGACCCCCTCGTGCCAACATCATCTCTGGCAA	T/C **			P
41	rs28675	5b	145.902	TGCAGCGAGAGAAGGCAAAGGAGTAGTCGCTCTCCAGATACTTGTTTTGTTGCACCACATGAAT	T/A *					P		41	rs29468	7a	63.3775	TGCAGCGCAATCGCACGTGGCGGCTTGTTCCGTGACCCCCTCGTGCCAACATCATCTCTGGCAA	G/T **			P
42	rs65292	7a	103.744	TGCAGTTTTATCAATCAACTCGGAAACATTTTCTGCATTACTGCTATCGCCACGCCTCCCATAA	C/T ns					P		42	rs63009	7a	63.946	TGCAGTTCAGTGTCATTACCAACGAAGATTCTTCAGGGCCTGTTCAGTTGACAGGAAGAATTAA	G/A **			P
43	rs60916	2a	59.228	TGCAGTGCGCCTGCCGTGCCTTCTGCGTTTACACTGCCCCGAGATCGGAAGAGCGGGATCACCG	C/T **					P		43	rs32288	7a	63.946	TGCAGCGGCGTCAGCTCGTGGTTGTACACGTCCGCCATGGAGGAGAACTCCTCCTTGCCCTTGG	A/G **			P
44	rs63323	7a	103.744	TGCAGTTCCTCTAACCGAGCCCCCAAATGCCCCAGGCGGCGCCTCCAAGAAGGGTACGACACAT	C/T ns					P		44	rs41200	6a	98.254	TGCAGCTTGAAGTGCAACAGCATTATTTTGAGAAGACTTGCCCCAAACTCGGAAAGTGAATCCG	C/G ns					P
45	rs64974	6d	115.39	TGCAGTTTCTGAGCTCAAATAAAGACTTGTTCCTGAAGTTCCTTGATGAGCCAACTCCGCTGTT	G/T ns					P		45	rs52395	6b	58.062	TGCAGGTAGACCCTACTGAACCTAGGGATGTGTACAGTATCTGCACACCCTGCCCGAGATCGGA	A/G **					P
												46	rs13575	6b	27.36	TGCAGCACACGATAATTAGGTGAGTCATTCTATGCAATTTAATGAAAAAATGCAATTTAACATT	A/C *					P
												47	rs39298	6b	50.104	TGCAGCTGCTGGGTGCGCCCGATGCGGCGTCGGCATGGACGGCTGCTGTCGGTGTCAAAACCGA	A/G **					P
												48	rs14978	6b	48.399	TGCAGCACGCCGATTGCCAGGCTCTCGCGACAGATGCGGATGTCGAGGTTGTCTCTCCAGGTAA	A/G **					P
												49	rs33091	1b	44.438	TGCAGCGGTTGTCGGCGAGGGTTTCTCGATCTACTGTAGGTGCGGATAAGAGGGGAGTTTGAAC	A/G **					P
												50	rs54555	2a	81.15	TGCAGGTGTCAACGTGGTTATGGGCAACTGGATCTTTCGGCACAAATTCAACACCGACGGTTCA	C/G *					P
												51	rs42549	4a	76.969	TGCAGGAAGAAGAAGGAGAAAGAAAGAAAGAAAATGGCGGACAGCGGCGGCGGCAGCGACTGGG	A/G *					P
C: PCA Classic, G: PCA Grid, H: PCA Hubert, L: PCA Locantore, P: PCA Proj
ns, * and ** non-significant, significant different at 5% and 1% probability levels between two alleles based on t. test, respectively. Bold letters indicate the favorable allele.
Bold markers are the same in both conditions.
			19	100		18	100
			13	68.4211		11	61.1111

## Sheet: Thousand Grain weight
Well-watered												Rain-fed
No.	Marker	Chromosome	Position_cM	Sequence	Alleles	Classic	Grid	Hubert	Locantore	Proj		No.	Marker	Chromosome	Position_cM	Sequence	Alleles	Classic	Grid	Hubert	Locantore	Proj
1	rs41241	5a	58.225	TGCAGCTTGACTGCATAGATACATCTTCATGGACCCTGCGACATTCTACAAACGAGTGGTGGAT	C/T **	P	P	P	P	P		1	rs43536	1a	19.439	TGCAGGACGAATTGGTGGAGGCTTGCCCTAGTTCCGATCGTCTCTTCAGTTGGGGTAGCGGCGG	A/G **	P	P	P	P	P
2	rs57385	2a	92.517	TGCAGTATCGATTGATCGTTCCCTCAGATTACCACTAATTGATTGATGAAGCTAAGATAGATTG	C/T **	P	P	P	P	P		2	rs61640	2b	13.658	TGCAGTGGGCGCGTTTCTGACGCACTGTGGGTGGAACTCCGTCCTAGAGGCAGTGGCCGCGGGC	C/T **	P	P	P	P	P
3	rs23813	3b	26.175	TGCAGCCCGAACCCGCGCTCGTAGTACCCGAGGTAGGGGACGCCGTCGGTGCAGTGGACCTGGA	C/G **	P	P	P	P	P		3	rs64709	2b	10.243	TGCAGTTTAGCCATAGGTGCGGCGCGAGTTCAACCGCTTTGCCTAGCAGCACAATGCTTATATT	A/G **	P	P	P	P	P
4	rs41242	5a	58.225	TGCAGCTTGACTGCATAGATACATCTTCATGGACCCTGCGACATTCTACAAACGAGTGGTGGAT	G/C **	P	P	P	P	P		4	rs39960	6b	47.831	TGCAGCTGGGTCAGCCATCTCGTGAAGAAGCATCACCCGAGGACGCCGCGCTGAGCCTCGCGTC	C/G **	P	P	P	P	P
5	rs28070	1a	50.766	TGCAGCGACAAGCCAAAGAGGGCCCGTAGGGCCCCGCGGGCAGAAAAGAAGTGCAGACCG	A/T ns	P	P	P	P	P		5	rs39961	6b	47.831	TGCAGCTGGGTCAGCCATCTCGTGAAGAAGCATCACCCGAGGACGCCGCGCTGAGCCTCGCGTC	C/G **	P	P	P	P	P
6	rs41706	5b	31.948	TGCAGCTTGTGGAACTCGAGAAACAAGCGGAAGAATCCACTCGCCG	A/G **	P	P	P	P	P		6	rs53594	2b	111.506	TGCAGGTCTGGTCCGAAGCAGAGGAGAAGGCACGCCTCGGCGGCCGCAATTGGGAAGGCAGCGT	A/C **	P	P	P	P	P
7	rs3905	3b	26.175	TGCAGACCGAACCCGCGCTCGTAGTACCCGAGGTAGGGGACGTCGTCGGTGCAGTGGACCTGGA	C/G **	P	P	P	P	P		7	rs53595	2b	111.506	TGCAGGTCTGGTCCGAAGCAGAGGAGAAGGCACGCCTCGGCGGCCGCAATTGGGAAGGCAGCGT	A/G **	P	P	P	P	P
8	rs25925	7d	83.31	TGCAGCCGTCGCTGGTATGCCAGGTCGCGATGCCGTGGTCAAGGCCATGAGGTGAGAGGCCCGA	C/T **	P	P	P	P	P		8	rs11845	6b	95.598	TGCAGCAACGTGACGAGAGTCGGGGACGAAGTCTTCATAATACCTATGCCAACAGTCCATGACC	A/C **	P	P	P	P	P
9	rs36487	2b	96.718	TGCAGCTCCCAGCGGCGTATGCATCCATGAGTCCAAACAGGTCCAGGATCATGGCGGCATGCTG	A/G **	P	P	P	P	P		9	rs11846	6b	95.598	TGCAGCAACGTGACGAGAGTCGGGGACGAAGTCTTCATAATACCTATGCCAACAGTCCATGACC	A/G **	P	P	P	P	P
10	rs14877	4b	50.376	TGCAGCACGCCCAACTCTGCCATTGGATTTTCCAGCTTGAGGTGAATGAAGAAGGCGAGATCGA	A/G **	P	P	P	P	P		10	rs18105	5b	15.945	TGCAGCAGGGCTTATAAACCACTCCGAGCCCCTCTCAACTAGCAAGGTGGGACTAAATTTTGGT	A/G ns	P	P		P	P
11	rs11979	7d	109.512	TGCAGCAACTTCAACCTCGGCGACGGAAGAGGACGCAGAGGAGATGGCGTCGAAGGAAGCAGAG	C/G **	P	P	P	P	P		11	rs14552	2b	13.658	TGCAGCACCTAAACCTACAACAACCGCTATACACTCCTCAACCAAACAACAAATCTACTATACT	C/G **	P	P	P	P	P
12	rs11980	7d	109.512	TGCAGCAACTTCAACCTCGGCGACGGAAGAGGACGCAGAGGAGATGGCGTCGAAGGAAGCAGAG	G/T **	P	P	P	P	P		12	rs42986	2b	13.658	TGCAGGAATGATTTGGTTTTTAACAGAACAACAAATATTTATTTTTTGCAGGTTATCTTTTGAG	C/T **	P	P	P	P	P
13	rs51449	3b	60.303	TGCAGGGGTGTCCCAATTTAGCCCATTATAAGCTCACGATCCGCAGAGACAATCCTCCATCACG	A/G **	P	P	P	P	P		13	rs9345	2b	111.506	TGCAGATGCTTCTGGCAATTGGCTGTGCACCCTTCTTGCTTGCAAAAGTGCTTCGGAAGGATGG	C/T **	P	P	P	P	P
14	rs45287	5d	28.425	TGCAGGATCGAATAACTTGTGCAGGCAGGCAGGAATTAGGGCTGATGATCACAGATAAAGAAGA	C/T **	P	P	P	P	P		14	rs21111	5b	96.844	TGCAGCCACCAACAACTGACGACAACACCATGGCGGGCCCATCATAAGGCCCGCAACATAGATC	A/G *	P	P	P	P	P
15	rs45572	3d	30.905	TGCAGGATGTGATGACGACAAGACACCACAGAAGTTGATTGGTCCATCTTCAGAGTCGGCTTGC	C/G **	P	P	P	P	P		15	rs16045	2b	106.948	TGCAGCAGATAAACCGCCCTGACGCCGTCTCCTTCTCGGCAAGGAGTATCTCGGTACGGCATAG	A/T **	P	P	P	P	P
16	rs45573	3d	30.905	TGCAGGATGTGATGACGACAAGACACCACAGAAGTTGATTGGTCCATCTTCAGAGTCGGCTTGC	A/C **	P	P	P	P	P		16	rs60542	6a	30.838	TGCAGTGCAGCCTCGTTTAGTAGTTTGGCGCGGCCGCCGAGATCGGAAGAGCGGGATCACCGAC	C/T **	P	P	P	P	P
17	rs49668	7a	69.63	TGCAGGGACGTGCCAGGTCATGCAAAAATTGACTATGGCGCAAAAGGACGCCGAGATCGGAAGA	G/T **	P	P	P	P	P		17	rs60543	6a	30.838	TGCAGTGCAGCCTCGTTTAGTAGTTTGGCGCGGCCGCCG	G/A **	P	P	P	P	P
18	rs1729	7a	21.855	TGCAGAAGAAGTAGTGCTTGAGACACCTTTTGTTCTGCAAGCGTAGCTTTCTGGGCCGTTGGCA	C/T **	P	P	P	P	P		18	rs40054	6b	47.831	TGCAGCTGGTGATACGGCACTTGCAGCGTGTTGAACGTCTGGACAGAGAGAACATTGAGCCCCG	C/G **	P	P	P	P	P
19	rs38532	5b	38.769	TGCAGCTGCAAATTATGGACAGTGCGATCTCCGAGATCGGAAGAGCGGGATCACCGACTGCCCA	A/G **	P	P	P	P	P		19	rs32644	2b	111.506	TGCAGCGGGCGTGCGTGAGCTTATGTCCAGCAGTGCTCGATCAGTGTCGTGCTTATCTATGGCC	C/T **	P		P	P	P
20	rs36777	6a	45.0925	TGCAGCTCCGTCCACGGTGCGAGGAGCAGCAACACCATCGACACCCACTGTCGGTGTCAAAACC	G/A **	P	P		P	P		20	rs31109	2b	111.506	TGCAGCGCTCGAAGTACAGCGTCCACGGCGTTTCAATGTCGGACGCGTACCTCGGCTCGTTCCG	A/G **	P	P	P	P	P
21	rs4437	3a	132.221	TGCAGACGGACGGTGCGTACTACCTGATCGATCCCTGTCTGTCTCTGACGACGCGGCGCGCAGC	A/G **	P	P	P	P	P		21	rs31108	2b	111.506	TGCAGCGCTCGAAGTACAACGTCCACGGCGTTTCAATGTCGGGCGCGTACCTCGGCTCGTTCCG	G/A **	P	P	P	P	P
22	rs4438	3a	132.221	TGCAGACGGACGGTGCGTACTACCTGATCGATCCCTGTCTGTCTCTGACGACGCGGCGCGCAGC	A/C **	P	P	P	P	P		22	rs50150	2b	105.812	TGCAGGGCAGCATCTCCAAGCTCAAATCGCAACTGAAGCCTTTCTGGCACACGTACCCGTATGA	C/G **	P	P	P	P	P
23	rs57309	2b	96.718	TGCAGTATATATCCAGGCGCAGAGACTTACCAGGGTTCCATATCAATCATATCCGTCCATCCAT	C/G **	P	P	P	P	P		23	rs50151	2b	105.812	TGCAGGGCAGCATCTCCAAGCTCAAATCGCAACTGAAGCCTTTCTGGCACACGTACCCGTATGA	C/A **	P	P	P	P	P
24	rs57311	2b	96.718	TGCAGTATATATCCAGGCGCAGAGACTTACCAGGGTTCCATATCAATCATATCCGTCCATCCAT	C/T **	P	P	P	P	P		24	rs1514	6b	9.097	TGCAGAACTACAACACAGGGTATAAAGAAACCATAATTGAGAATTGCAGCATCTGTATAGATGA	A/C **	P	P	P	P	P
25	rs57310	2b	96.718	TGCAGTATATATCCAGGCGCAGAGACTTACCAGGGTTCCATATCAATCATATCCGTCCATCCAT	G/A **	P	P	P	P	P		25	rs9716	2b	7.969	TGCAGATGTGAGGACCTCGGACTTACAGTACACATGACGATTCAACCCCGTGCGTTTGGCCCTT	A/T **	P		P	P	P
26	rs30025	2b	96.718	TGCAGCGCCAGCTCCACCGTCGAGTCCTACAGCGGGCCCAGGGCGACGAACGGGCCCCGAGATC	A/G **	P	P	P	P	P		26	rs9717	2b	7.969	TGCAGATGTGAGGACCTCGGACTTACAGTACACATGACGATTCAACCCCGTGCGTTTGGCCCTT	G/T **	P		P	P	P
27	rs30026	2b	96.718	TGCAGCGCCAGCTCCACCGTCGAGTCCTACAGCGGGCCCAGGGCGACGAACGGGCCCCGAGATC	G/C **	P	P	P	P	P		27	rs23650	2b	13.658	TGCAGCCCCGCCAGAGTGTGGGCGATCAGGTCCCTGTCCATCTTCAACTTCGAGACCTCCTCCT	C/T **	P		P	P	P
28	rs43103	2b	96.718	TGCAGGACAAAGTTCCCCGCCTCAAGCAGCAGCGCCACAGCCCCATCACCACCGAGATCGGAAG	A/G **	P	P		P	P		28	rs32643	2b	111.506	TGCAGCGGGCGTGCGTGAGCTTATGTCCAGCAGTGCTCGATCAGTGTCGTGCTTATCTATGGCC	T/G **	P		P	P
29	rs43104	2b	96.718	TGCAGGACAAAGTTCCCCGCCTCAAGCAGCAGCGCCACAGCCCCATCACCACCGAGATCGGAAG	C/T **	P	P		P	P		29	rs52517	2b	111.506	TGCAGGTAGTGGTATGCGACGATGGCAACTAGAAGCGGCAAATCATGTTATGTGGTCATGGTTG	A/G **	P
30	rs43105	2b	96.718	TGCAGGACAAAGTTCCCCGCCTCAAGCAGCAGCGCCACAGCCCCATCACCACCGAGATCGGAAG	A/G **	P	P		P	P		30	rs59628	6b	67.16	TGCAGTCTGGGATCGAAGCGCATGGACAGCGGGCAGTGTGCCCGCAGAGCGCTCGCGCCCGTCC	A/G *	P	P			P
31	rs5937	3a	132.221	TGCAGAGCATGCATGCACTCACTGTGGCACCGTGTCGGTCCCGAGCCCCTCCTCTCTGCCGATG	C/T **	P	P	P	P	P		31	rs50041	4b	58.338	TGCAGGGCAAACCAGTGGACGACGAACACGCAAACAAGCAACCGTACGAACAGGACGAGTCAGA	A/C *	P	P	P		P
32	rs40933	2b	96.718	TGCAGCTTCGAGCACCTCAAAAGCCTGGACGCCAACAAAACTGGGCACTTGGATCCCCTCCTGC	G/C **	P	P		P	P		32	rs35345	1b	76.285	TGCAGCTATACATGCGGCGACGCAGAAAGTACCACCGAGATCGGAAGAGCGGGATCACCGACTG	C/G **	P			P
33	rs40931	2b	96.718	TGCAGCTTCGAGCACCTCAAAAGCCTGGACGCCAACAAAACTGGGCACTTGGATCCCCTCCTGC	A/G **	P	P		P	P		33	rs62252	6d	49.509	TGCAGTGTGTATGTGGAAATGTGGAATGGCACCTCACATCCATGCGTGGACCTCGCGGCGCGCA	C/G *		P	P
34	rs40932	2b	96.718	TGCAGCTTCGAGCACCTCAAAAGCCTGGACGCCAACAAAACTGGGCACTTGGATCCCCTCCTGC	A/G **	P	P		P	P		34	rs7812	1a	50.198	TGCAGATATATGACCCTAATATCATGAGTTTCCTAGTATTATTTAATTTGGGACATATTTTCCA	A/G **		P
35	rs36778	6a	45.0925	TGCAGCTCCGTCCACTGTGCGAGGAGCAGCAACACCATCGACACCCACTGTCAGTGTCAAAACC	A/G **	P	P		P	P		35	rs31422	6b	35.322	TGCAGCGGAGCACTCACTCTTGTATGTATGATGAATGGTCTACGAAATACATCAACTCGCCCCA	A/G ns					P
36	rs22328	2b	96.718	TGCAGCCATCAGACAAGAGCAAAAAACAAAATCAGCAAACCAGAGCAGCGACCAAGAACAGCAA	C/G **	P	P		P			36	rs57791	7b	45.51	TGCAGTCACCTCAACATTCTATGGATTCGCGTTGCGCCATCAACACCAATGATATACACTTTAT	T/C *					P
37	rs36614	5b	36.496	TGCAGCTCCCTTTACTCCTTTGCATGAGCATGGTGCGGCCATTGCTCTTGTTACACCACTGTTT	C/T **	P		P	P	P		37	rs29508	4a	61.015	TGCAGCGCACCGCCACTACGGCGGAAGAGGTTGCGGCCGTAGCTGCCGCGGGCGCGTTTGGGTT	C/G *					P
38	rs36615	5b	36.496	TGCAGCTCCCTTTACTCCTTTGCATGAGCATGGTGCGGCCATTGCTCTTGTTACACCACTGTTT	A/G **	P		P	P	P		38	rs29509	4a	61.015	TGCAGCGCACCGCCACTACGGCGGAAGAGGTTGCGGCCGTAGCTGCCGCGGGCGCGTTTGGGTT	C/T *					P
39	rs27201	4a	26.188	TGCAGCCTGAGGGTGGAGGCGACGACGATGGCGAGGATGGCGAAGCAGGCCGAGATCGGAAGAG	C/G ns	P		P	P	P		39	rs26409	3b	121.341	TGCAGCCTCAAAGGATCTTGCATCAAGCAGGGCCTGCCCTACTATAACGCGTCCAACTCAGACA	A/G **					P
40	rs53973	3b	60.303	TGCAGGTGCCGAAGTCCCTCCTCTGCCGCGAGACGAAGGAGTATGACCCCCGCCATGCGAGGCG	C/T **	P	P	P	P			40	rs26410	3b	121.341	TGCAGCCTCAAAGGATCTTGCATCAAGCAGGGCCTGCCCTACTATAACGCGTCCAACTCAGACA	C/T **					P
41	rs3180	5d	30.698	TGCAGACAAGGCGGGACGCGTTCGTTGCTGGCCTCGTCAATGACCGCCGAGATCGGAAGAGCGG	G/T **	P			P	P		41	rs23417	1b	47.847	TGCAGCCCCACGCCCGCGCTATCCCGAACTCCGTTCGCTGCCCAAGTGGTCGCCGTCGGTGATA	C/T **					P
42	rs57981	7a	71.904	TGCAGTCATCGCCGCTGTCCTGCACCTCCTGTACTAGCCATGGTTAGTATGTGTAGAGTGCCGT	A/G **	P	P	P	P
43	rs53039	3a	132.221	TGCAGGTCCCGCATGGTTTGTTTCCACGGGTGAGGTGACAATTATGTTTCCCCGTGTTTTCGCG	A/G *	P		P	P	P
44	rs53040	3a	132.221	TGCAGGTCCCGCATGGTTTGTTTCCACGGGTGAGGTGACAATTATGTTTCCCCGTGTTTTCGCG	C/T *	P		P	P	P
45	rs53226	6a	55.893	TGCAGGTCGATCTCGAAGTTGACGTGTGGGTCCTGGGGAGGCGAGTAGGCTGGCACTGGAGCGC	A/C **		P	P	P
46	rs4750	7a	63.946	TGCAGACTAGTACAATAGTATTGATCGATTGATTCAGAGGTTTAGACAGAGAACTCGTGTGCAG	A/G **		P		P
47	rs7628	4a	61.5835	TGCAGATACATGCCAGAATAAATTTTTCCCGACGGGTGGTTAGTAGATATTACAAGAAGAGAGT	A/T ns		P
48	rs16566	4a	61.015	TGCAGCAGCAGTAGTTCCCGCCAAGGAGGACAAAGGAAAGAAGAAGGATAGTAGGGACACCAGC	T/C ns		P
49	rs16567	4a	61.015	TGCAGCAGCAGTAGTTCCCGCCAAGGAGGACAAAGGAAAGAAGAAGGATAGTAGGGACACCAGC	C/T ns		P
50	rs16291	3a	54.806	TGCAGCAGCACCGCCGTCGCGGCCACCTCGTCGCCCGAGATCGGAAGAGCGGGATCACCGACTG	A/C **			P
51	rs36768	5b	36.496	TGCAGCTCCGTCAACTTGCCTTCGCGCGCCGACAGCTCCACAGCGGCAAGCCACTGCTGTTCCT	A/G **			P	P
52	rs9105	3a	57.08	TGCAGATGATTGATGGAGCCATCGAACCTTCTGGTGACTACGCAACCGAACTCTCAATGAAAGC	A/G **				P
C: PCA Classic, G: PCA Grid, H: PCA Hubert, L: PCA Locantore, P: PCA Proj
ns, * and ** non-significant, significant different at 5% and 1% probability levels between two alleles based on t. test, respectively. Bold letters indicate the favorable allele.
Bold markers are the same in both conditions.

## Sheet: Spike Internode lenght
Well-watered												Rain-fed
No.	Marker	Chromosome	Position_cM	Sequence	Alleles	Classic	Grid	Hubert	Locantore	Proj		No.	Marker	Chromosome	Position_cM	Sequence	Alleles	Classic	Grid	Hubert	Locantore	Proj
1	rs9089	6b	95.598	TGCAGATGATGCAGTCTTCCCTGATAGTGGCACACGATGATGAGCAAGATGACCACGTCAACAA	G/A **	P	P	P	P	P		1	rs58116	2b	67.141	TGCAGTCCAATTGAATGAAAACAAAGAGACAGGAGGGCATTGACACTTGGGACATGAGCATGGT	A/C ns	P	P	P	P	P
2	rs9091	6b	95.598	TGCAGATGATGCAGTCTTTCCTGATGGTGGCACACGATGATGAGCAAGATGACCACATCAACAA	A/G **	P	P	P	P	P		2	rs40052	2d	64.566	TGCAGCTGGTGAGGTGGCACCGCGTCTGCCGCACCACCATGTCGAAGATCTTCTCCGCGTTGTA	A/G **	P	P	P	P	P
3	rs5684	3b	51.209	TGCAGAGATGCGAGTAGCTTTTTTTTGAAAGGGAGATGCGAGTAGCTGAAGTCTGAAGAAAACG	A/G **	P	P	P	P	P		3	rs64975	5b	45.594	TGCAGTTTCTGATGTGAAGGCTGTCATGTTGGAAATGAACGCAGCAGATAGCGTGCAAACACCG	C/T **	P	P	P	P	P
4	rs51697	1b	66.042	TGCAGGGTCGGGGTAGAAATGATGACCATCTCGGGGATTGTTGGCCACAATCCCGTTGGAGCGT	A/C **	P	P	P	P	P		4	rs54584	3b	52.346	TGCAGGTGTCGCCCCACCTTCCCTAACGACATGTTGCTTCGGGGGAGCCTCAAACCACTACACG	C/G **	P	P	P	P	P
5	rs5685	3b	51.209	TGCAGAGATGCGAGTAGCTTTTTTTTGAAAGGGAGATGCGAGTAGCTGAAGTCTGAAGAAACGC	A/G **	P	P	P	P	P		5	rs33440	2b	67.141	TGCAGCGTCGCAACAGCGGAAGGTCGGTGGGCGGGCCGAGATCGGAAGAGCGGGATCACCGACT	A/T ns	P	P	P	P	P
6	rs12542	5d	92.227	TGCAGCAAGGCCTCTTGGGTCGCGGTCGAGACTTCCGCCGCGGGCAACATAGCCCTAGCCTACG	A/G **	P	P	P	P	P		6	rs1754	2b	72.825	TGCAGAAGACCACTTTGAGGCTGACGACAAAGCATGGATACTAGGGAAACGCTTCACACTTCCA	A/G **	P	P	P	P	P
7	rs59776	3a	107.198	TGCAGTCTTTCAATGTTTGGGGGTCTTTTCCTTTCGGTATCAGGACAATGACTGTGTCATTTAT	G/T **	P	P	P	P	P		7	rs33441	2b	67.141	TGCAGCGTCGCAACAGCGGAAGGTCGGTGGGCGGGCCGAGATCGGAAGAGCGGGATCACCGACT	C/T ns	P	P	P	P	P
8	rs19283	1b	66.042	TGCAGCATCCTCCCGCCGAGCCGTCGCCAGCCTCCTGCTCTCTCTCGGTCTTAATTTGGCCTGC	A/T **	P	P	P	P	P		8	rs40694	4b	58.338	TGCAGCTTCAGAGCTTTTTTGCTTGATGTTATCTAGCAACTTGTCCTGAGAAAGATCTTTTCCG	G/T *	P	P	P	P	P
9	rs46887	6b	95.598	TGCAGGCCAGGGTTGCTGCTCACATCCCTGTCGTGGGCTGCGTGCAGCAGCCCTTGCATGTACT	G/C **	P	P	P	P	P		9	rs23564	3d	53.673	TGCAGCCCCCGCGGTGTCCTTCAGGTCTTGCGTCGCCCCGAGATCGGAAGAGCGGGATCACCGA	A/G **	P	P	P	P	P
10	rs24416	2d	81.616	TGCAGCCCTCGCGGCAGAAGTACAATGCGGCCTCCTCTGCCAGGACATCAATCCGAGATCGGAA	T/C **	P	P	P	P	P		10	rs33443	2b	67.141	TGCAGCGTCGCAACAGCGGAAGGTCGGTGGGCGGGCCG	C/T ns	P	P	P	P	P
11	rs24415	2d	81.616	TGCAGCCCTCGCGGCAGAAGTACAATGCGGCCTCCTCTGCCAGGACATCAATCCGAGATCGGAA	C/T **	P	P	P	P	P		11	rs33442	2b	67.141	TGCAGCGTCGCAACAGCGGAAGGTCGGTGGGCGGGCCG	A/T ns	P	P	P	P	P
12	rs12539	7d	83.31	TGCAGCAAGGCCTCTTGGGTCATGGTCGAGACTTCCACTGCAAGCAACATTGCCCTGGCCCGCG	C/T **	P	P	P	P	P		12	rs32171	3b	52.346	TGCAGCGGCGGCATGGTTAGCTGCTGGGATCTCGAAAAAATGGTGGCGACAACACAATTAATGT	A/G **	P	P	P	P	P
13	rs15790	7d	0	TGCAGCAGAATATTGTTCGCACACGAACACATCACCATGTATCTCCAACGCCGAGGGTGATGCA	C/T **	P	P	P	P	P		13	rs59776	3a	107.198	TGCAGTCTTTCAATGTTTGGGGGTCTTTTCCTTTCGGTATCAGGACAATGACTGTGTCATTTAT	G/T ns	P	P	P	P	P
14	rs15791	7d	0	TGCAGCAGAATATTGTTCGCACACGAACACATCACCATGTATCTCCAACGCCGAGGGTGATGCA	A/G **	P	P	P	P	P		14	rs43316	2b	68.278	TGCAGGACATGGAGAAGACAAATGGATCCGCCACAGTCGGCCATAAACTAGTGTAGTGTATTCG	C/T ns	P	P	P	P	P
15	rs15792	7d	0	TGCAGCAGAATATTGTTCGCACACGAACACATCACCATGTATCTCCAACGCCGAGGGTGATGCA	C/T **	P	P	P	P	P		15	rs43317	2b	68.278	TGCAGGACATGGAGAAGACAAATGGATCCGCCACAGTCGGCCATAAACTAGTGTAGTGTATTCG	T/C ns	P	P	P	P	P
16	rs5683	3b	51.209	TGCAGAGATGCGAGTAGCTTTTTTTGAAAGGGAGATGCGAGTAGCTGAAGTCTGAAGAAACGCA	A/G **	P	P	P	P	P		16	rs48743	1b	100.17	TGCAGGCTAGGGTGCTCGACTGGTGATGGCCGAGATCGGAAGAGCGGGATCACCGACTGCCCAT	G/T **	P	P	P	P	P
17	rs29258	7d	0	TGCAGCGATGGATGCGACAGATGAGATGACAATTATTTGCCATCACAAGAGCAATTTAAATGAA	C/T **	P	P	P	P	P		17	rs50075	6b	43.284	TGCAGGGCAATGGCGGGGAAAGATGACGGCTCAGATTCGATCTTTGAAGATGCTGCCACGGGAT	G/T **	P	P	P	P	P
18	rs29259	7d	0	TGCAGCGATGGATGCGACAGATGAGATGACAATTATTTGCCATCACAAGAGCAATTTAAATGAA	A/G **	P	P	P	P	P		18	rs61558	4a	120.274	TGCAGTGGCTGCCCTCTGCATCATTTCGCTCTCGAGCTCTCATGGCAAATTGTTCTGAAACCCG	G/A **	P	P	P	P	P
19	rs62329	6b	95.598	TGCAGTGTTGACACTCACCCTCGTGACCACCTAGCCGATCTTGTTTCTCTCGTTCTTTGTTGCT	A/C **	P	P	P	P	P		19	rs52728	1b	25.027	TGCAGGTCACCATCAACAAGTTTGAGGAGCTGAAGAAGAAGGAGGAGGCCGCCTCCGCCGCCGC	A/G **	P	P	P	P	P
20	rs41121	6b	95.598	TGCAGCTTCTGGATGGCGGCGCGGCAGCACTGCGTAGGTGGTTGTGCTGCGGCGGTCGTGGGGA	A/G *	P	P	P	P	P		20	rs52729	1b	25.027	TGCAGGTCACCATCAACAAGTTTGAGGAGCTGAAGAAGAAGGAGGAGGCCGCCTCCGCCGCCGC	G/C **	P	P	P	P	P
21	rs41122	6b	95.598	TGCAGCTTCTGGATGGCGGCGCGGCAGCACTGCGTAGGTGGTTGTGCTGCGGCGGTCGTGGGGA	A/G *	P	P	P	P	P		21	rs44265	3b	54.619	TGCAGGAGCCAGGGCCGCCGCCTCCTTTGGTTCGTCAAGATGCGTTCAACTTCACGCTGGGCCC	A/G **	P	P	P	P	P
22	rs4349	3a	107.198	TGCAGACGCCTAGGAGAGCAAGAAGGGTGGAGACAAAGGGCTCACGATGATGCAGTCGTAGTCA	A/G *	P	P	P	P	P		22	rs61557	4a	120.274	TGCAGTGGCTGCCCTCTGCATCATTTCGCTCTCGAGCTCTCATGGCAAATTGTTCTGAAACCCG	A/T **	P	P	P	P	P
23	rs27516	2b	84.205	TGCAGCCTTACAAGCGCCGCCTCGACGCTGCGGAGACGGTCGACCCAGCGAAGCGCCGAGATCG	C/T **	P	P	P	P	P		23	rs60745	3b	54.619	TGCAGTGCCCCATCGACCAAGTCGGAGCTGCTTCGTCGGCGGACACCACGACGCTCACGCGAAA	A/G **	P	P	P	P	P
24	rs2776	3a	155.068	TGCAGAATGATCATTCCTGCTAAACAAAATTGTAAGTCTTTTACAAGCCCACTCCACACTAGTA	A/G *	P	P	P	P	P		24	rs1358	2b	67.141	TGCAGAACCGCCTTGCAGCGGCAATGGGGAATGGATGTGCAATGATGATTCGTGTATCTCTGGA	T/C ns	P	P	P	P	P
25	rs27374	3b	19.353	TGCAGCCTGGCGCTCGCCTTCAAGCTCCCGCGCCTGGAGGTGACCGTCGGCATGGAGAACCG	A/G **	P	P	P	P	P		25	rs1357	2b	67.141	TGCAGAACCGCCTTGCAGCGGCAATGGGGAATGGATGTGCAATGATGATTCGTGTATCTCTGGA	A/C ns	P	P	P	P	P
26	rs4350	3a	107.198	TGCAGACGCCTAGGAGAGCAAGAAGGGTGGAGACAAAGGGCTCACGATGATGCAGTCGTAGTCA	A/G *	P	P	P	P	P		26	rs24174	3b	54.619	TGCAGCCCGTCGCGGGCGTCGAGGGCCACCGCAAGCTTCGCTCCCCACCCGACCAAGAGAAGGC	A/T **	P	P	P	P	P
27	rs40906	3a	129.948	TGCAGCTTCCTTGTAACCTTGCTCATAATACCACTTGTTAGAATAAATCTGAGGTATACCGTCA	A/G **	P	P	P	P	P		27	rs45109	4b	58.338	TGCAGGATAATAGGGCTCATGGAGCTTCGCACTTGCCCCTTCGCTTCTCTGCTAAGCCAAGTCC	A/C ns	P		P	P	P
28	rs46328	6b	95.598	TGCAGGCAGCGCGGGACGGCGCGCGGTGTCGGCCTCTTCTCCTGGATCTGGTCGGACGGTGCGT	C/T **	P	P	P	P	P		28	rs26872	6a	0	TGCAGCCTCGCGGAATGCTTGAAAAACATCGATGGCAATTGCAGTGCTGTCGCACGTCGTCGTG	A/G **	P	P	P	P	P
29	rs2364	2b	25.026	TGCAGAAGTGCTCGGGAGAGGGCGACCACCAAAATCAAAACTGATGCATCGACCCAAAGCCACT	A/G *	P	P	P	P	P		29	rs31235	1a	61.564	TGCAGCGCTGGGCGCGGTAGGGCATCGTCAGAATCGCGATTTTGAATCGGATCGGAGCTCCAAT	A/G ns	P	P	P	P	P
30	rs18965	5a	5.684	TGCAGCATAGTGAAGGCTACTCCCTTCTTCGCAATCACAGCGCCGAGATCGGAAGAGCGGGATC	C/T **	P	P	P	P	P		30	rs49525	7a	103.744	TGCAGGGAATGGGAGACCGAAGCACCGCCGAGGCCGAACGATGAAGGCTAGGGTGTCACACATC	C/T **	P	P	P	P	P
31	rs32860	3b	19.353	TGCAGCGGTATAGTGAGTATCATCAGGGATGTTATTCATCATGCGCATGATCGTCGCGTAGGAC	C/T **	P	P	P	P	P		31	rs61900	3a	156.205	TGCAGTGTAAACTTAACAAGGAGGTGACGGGTGTGAATCACGTCCCACCACATTTTTGTAGGTT	T/C **	P	P	P	P	P
32	rs32861	3b	19.353	TGCAGCGGTATAGTGAGTATCATCAGGGATGTTATTCATCATGCGCATGATCGTCGCGTAGGAC	T/C **	P	P	P	P	P		32	rs61899	3a	156.205	TGCAGTGTAAACTTAACAAGGAGGTGACGGGTGTGAATCACGTCCCACCACATTTTTGTAGGTT	A/G **	P	P	P	P	P
33	rs48054	7b	44.374	TGCAGGCGCCGATTCGCAAGCGGGCGGATATGTGCCAAATAGGAAATCCCCTTCTCGCTGCTTT	T/C **	P	P	P	P	P		33	rs42971	1d	0	TGCAGGAATGATATGATTTTTACCTGATTATCTATTGTTAACTTCTGGCAGGTTATCTTCAGGG	T/A **	P	P	P	P	P
34	rs44213	6a	55.893	TGCAGGAGCAGCTGATCACCGACCTGCTCGACATCGGCGTGCTCGCCGAGATCGGAAGAGCGGG	A/G **	P	P	P	P	P		34	rs42970	1d	0	TGCAGGAATGATATGATTTTTACCTGATTATCTATTGTTAACTTCTGGCAGGTTATCTTCAGGG	C/T **	P	P	P	P	P
35	rs46885	6b	95.598	TGCAGGCCAGGGTTGCTGCTCACAGCCCTGTCCTGGGCTGCGTGCAGCAGCCCTTGCATGTACT	C/G **	P	P	P	P	P		35	rs29161	1b	44.438	TGCAGCGATGAAATCACCCCCACAAATGCTTCGCACAAATGGGCGAATAACGCTAGAGTCAAGA	C/G **	P	P	P	P	P
36	rs49317	2d	81.616	TGCAGGCTTGCAAGCGCCGCCTCGACGCCGCGGAGACGGTCGACCCAGCGAAGCACCGAGATCG	A/G **	P	P	P	P	P		36	rs33218	3b	54.619	TGCAGCGTATGGTGGGGCCTCCAGGGCACTCGGCCCCCG	C/G **	P	P	P	P	P
37	rs52914	6b	95.598	TGCAGGTCATTACCTTGTCTTGCCGAAGGCTATGTACGCACATCGAGGCCAGACATCCGCTCCA	A/G **	P	P	P	P	P		37	rs782	2b	67.141	TGCAGAAATAAGGTGAGAGAAATGCCTCCTGTTACAGCCTTACATGTGAAGCGAAATAAGCATT	A/C ns	P	P	P	P	P
38	rs30350	3b	19.353	TGCAGCGCCGTATAGGAGCTCCCCCGAACTGGCCCTGATCGGAAGTCGTATACAGGGGTGGCTC	A/T **	P	P	P	P	P		38	rs14857	5b	84.903	TGCAGCACGCCAACTGTGGTACCCCTGTGACGGGAGCGGAGGTCAAGGTCATCTCTCCG	A/G **	P	P	P	P	P
39	rs10017	6a	99.391	TGCAGATTCAGTGCAAGAGGGTTACATGATATAATTTGAGCCTGGAAATTCCG	A/G **	P	P	P	P	P		39	rs1261	2b	67.141	TGCAGAACCAACACCAAGCAGCTATTGCAGACAACTGACAAGAACCAAAACAACAGATGCACTG	A/G ns	P	P		P
40	rs50075	6b	43.284	TGCAGGGCAATGGCGGGGAAAGATGACGGCTCAGATTCGATCTTTGAAGATGCTGCCACGGGAT	G/T **	P	P	P	P	P		40	rs1262	2b	67.141	TGCAGAACCAACACCAAGCAGCTATTGCAGACAACTGACAAGAACCAAAACAACAGATGCACTG	C/T ns	P	P		P
41	rs27518	1a	108.554	TGCAGCCTTACATCCAAACCTCAGTGGCCCCTCGAGCAAATCACAAGCTCAGCTACAAGTACTA	A/C **	P	P	P	P	P		41	rs5819	2b	60.32	TGCAGAGCACCTGGTCGGGCGGCACGCGAGCGCGGCGGGATCACTGTCTATCGGTACGGCGACG	C/G ns	P	P	P	P	P
42	rs43320	6a	99.391	TGCAGGACATGTAACTTCTTTTGATGCACATTGATTACCGTGAGCTTCCTGCCATTCTTGCCTT	A/G *	P	P	P	P	P		42	rs41267	2b	13.658	TGCAGCTTGAGGCGCTGCTGTCGCGTCGCGGGGAGCGAGCACCTATGGGGCAGGGCCCCTTTTT	C/A **	P	P	P	P	P
43	rs19282	1b	66.042	TGCAGCATCCTCCCGCCGAGCCGTCGCCAGCCTCCTGCTCTCTCTCGGTCTTAATTTGGCCTCG	A/T **	P	P	P	P	P		43	rs41266	2b	13.658	TGCAGCTTGAGGCGCTGCTGTCGCGTCGCGGGGAGCGAGCACCTATGGGGCAGGGCCCCTTTTT	C/T **	P	P	P	P	P
44	rs44800	7b	86.522	TGCAGGAGGGGCAGCAGGCCAACCTTGATTCCCTTCGCTCCGAGTCGATTCAAAGGTCAGACGC	C/G **	P	P	P	P	P		44	rs12568	5b	62.719	TGCAGCAAGGCTGCAAGACTAGCTTGCTCTACCCCGCTAAGTTCTCGTTTAAAGTGTATCGCCG	C/T **	P	P		P	P
45	rs60271	6d	52.35	TGCAGTGATGGCCCGACGTGGTTGCTGGTGGAGAGGCCCGCGGCAAGGGGGCGTCGGCGCTTGA	A/G **	P	P		P	P		45	rs8879	2b	67.141	TGCAGATCTGTTCTGCCAGTTTCCCCCTTCACGAGCGACTAATTCGTGCTAATCGGTGCGGCGT	C/T ns	P			P
46	rs29516	3b	48.935	TGCAGCGCACGAAGACCCGCAAGATCAAGCTCTCCATCACCAAAGGGCTCCCGCGGCCACTG	A/G **	P		P	P	P		46	rs41265	2b	13.658	TGCAGCTTGAGGCGCTGCTGTCGCGTCGCGGGGAGCGAGCACCTATGGGGCAGGGCCCCTTTTT	C/T **	P	P	P	P	P
47	rs53428	1b	106.992	TGCAGGTCGGTCGCTGCATTATTCCTTCCCCAGATCCCTCCCACGCACCTCTGTTCGGCGGTGG	C/T ns	P		P	P	P		47	rs16244	3b	52.346	TGCAGCAGCAATCCGCCTGGAGCCATAGCCCGCTTGTGGCACCAGCTGGCAGCTCGCCAGCAAA	A/C **	P		P	P	P
48	rs62274	2d	81.616	TGCAGTGTGTTGTCAAGGAGACCCTTCGGCTCTGCCCCGTCGGCCCGATCATCCCGAGATCGGA	G/T **	P	P		P	P		48	rs52498	1a	61.564	TGCAGGTAGTAGGAGTATTATTGTACGTATGCATGTGAGTGGTTTCCTTTTTTCCTGCTTTGTG	C/T **	P	P		P
49	rs14701	5b	155.004	TGCAGCACGAACCACCACCTAGACAACACCCAAAGTCCAAATTCCCCAAAAGCGATGCCTCCAA	C/T **	P			P	P		49	rs36	2a	59.228	TGCAGAAAAACACTCAGACTGGCCCAGTTAGAGAAGTTTACGTACTTTCCATCGTATTTTTTTG	T/C *	P	P		P
50	rs21891	6b	60.336	TGCAGCCAGCAGCGCACACATGGCGGAGCGGAGGTGCTGCATGCATGCATGCATCAGGTAGGCG	G/T **	P	P		P	P		50	rs35	2a	59.228	TGCAGAAAAACACTCAGACTGGCCCAGTTAGAGAAGTTTACGTACTTTCCATCGTATTTTTTTG	A/G *	P	P		P
51	rs56133	2b	25.026	TGCAGTACACCGCGTACATATACTTCCGTGACGCCATCTACAGCGAGCCGCTGGAGAGGCTCCT	C/T ns	P	P		P	P		51	rs25188	5a	7.957	TGCAGCCGCCAAGACCGCACTCGGCAGTCGACGCCCGAGATCGGAAGAGCGGGATCACCGACTG	G/T ns	P	P		P
52	rs25760	2b	59.184	TGCAGCCGCTGGGGAGGCTAGCGGTGCCGACTCCG	C/T **	P	P	P	P	P		52	rs10964	4b	50.376	TGCAGCAAAGGGATGGAACAAGGATACCGCACCCACCTCGTTCCTGCCTCCGTCAAAAGCGTGA	A/G **	P		P	P	P
53	rs35099	3b	75.087	TGCAGCTAGGCATGGCAGACTGCAAACAATGGCGACCTATGTCAGGACTACCGAGATCGGAAGA	A/G *	P	P	P	P			53	rs62911	1a	113.1	TGCAGTTCACGGCGCGTGCGGTCCAGACGAACGCACCGACGCCCCCTATAGCTCAGCAGCACGT	C/G ns	P	P	P	P	P
54	rs57081	7d	0	TGCAGTAGTAAGTATTGTCTGGTTGCAGGTGGGGCCTTGGAGCAGTGGATTGGATAAGGTCATG	A/G **	P	P	P	P	P		54	rs30163	7d	7.962	TGCAGCGCCCGCGCCACCGCGGCCCTCGCCGCCGCCCGCCCGAACTCGTCGCGCCGCCGCCGAG	C/T *		P		P
55	rs57082	7d	0	TGCAGTAGTAAGTATTGTCTGGTTGCAGGTGGGGCCTTGGAGCAGTGGATTGGATAAGGTCATG	A/G **	P	P	P	P	P		55	rs6670	2b	60.32	TGCAGAGGCCGAAGGACAGAGACCTTTTTATGATGGCGTCTACACGGCTGGAGCATACAACCAG	C/T **		P		P
56	rs8003	7a	16.167	TGCAGATCACACAAGATGGTCCAAGAAGATGCTCTTTCGGGCCTCCCTCCGAGATCGGAAGAGC	C/T ns	P	P	P	P	P		56	rs58472	2b	72.825	TGCAGTCCCTCCTCGCCATGCCACCGCGCTGCCAAGCACGTGAGCATCTGGTGGAGCCGCATCT	A/G *		P
57	rs40052	2d	64.566	TGCAGCTGGTGAGGTGGCACCGCGTCTGCCGCACCACCATGTCGAAGATCTTCTCCGCGTTGTA	A/G **	P			P			57	rs33854	2d	64.566	TGCAGCGTGGGCAGGGTGAAGAAGAGCGTCGCGCCCCTACAGGCGGCATCGAGCAGCTCGGCGA	G/A **		P			P
58	rs52885	1b	66.042	TGCAGGTCATGATAATCAGTTGGTTTTCATGATCACCAGAGCAAAGCATAGCGTAATCTTCACT	A/T **	P		P	P	P		58	rs1417	1a	59.291	TGCAGAACGAAAAAAGCGCTGTTGTGTGTTGCGTCCTTGCCAGGTCTCGACATCAAGGTTGGGC	A/G *		P
59	rs57889	6b	60.336	TGCAGTCAGCTCTTCTGACCCATATCATACTCACATTTAATTAGCAAAGCAGAGTTTGATCGGG	T/C **	P			P	P		59	rs37770	5b	38.769	TGCAGCTCTACGAGCTAAGCACCAAGGCGGCTGGTGGCAACGAGAAGATCATGGTGAACTACTT	C/T ns		P
60	rs57888	6b	60.336	TGCAGTCAGCTCTTCTGACCCATATCATACTCACATTTAATTAGCAAAGCAGAGTTTGATCGGG	C/T **	P			P	P		60	rs33853	2d	64.566	TGCAGCGTGGGCAGGGTGAAGAAGAGCGTCGCGCCCCTACAGGCGGCATCGAGCAGCTCGGCGA	A/C **		P
61	rs43638	6b	67.16	TGCAGGACGCGGTGCTGCGGCACGGCGTGTTCGGCGCGGTGGAGGCGCGGCTCGGGGACCCG	G/T **	P			P	P		61	rs40649	6a	0	TGCAGCTTCACACGCCACGGCTCCACCTTCTCCGTCAAAGCATGGATGCTGGTGGCGAGGGCAC	G/A **		P	P
62	rs30913	3a	57.08	TGCAGCGCGTGAGGACCCTCAAGACCGAGCCCTCCACCAGCTCAAGCCTTTCGTGGCCACCGCA	G/A *	P			P	P		62	rs40648	6a	0	TGCAGCTTCACACGCCACGGCTCCACCTTCTCCGTCAAAGCATGGATGCTGGTGGCGAGGGCAC	C/T **		P	P
63	rs24732	3d	1.137	TGCAGCCGACCCACCTCCCCGCAAACCCAAAGAGGCACCTTCAAGAAGGTGACCGAGCCATGGC	C/G **	P	P	P	P	P		63	rs18725	3b	52.346	TGCAGCAGTTCCAGTGGCCCTCCCACCGCACGTTCAAACCCGACGTCGGCGAGAAGTACAACGG	C/T **			P		P
64	rs24733	3d	1.137	TGCAGCCGACCCACCTCCCCGCAAACCCAAAGAGGCACCTTCAAGAAGGTGACCGAGCCATGGC	A/C **	P	P	P	P	P		64	rs49532	3b	52.346	TGCAGGGAATTTGAAAATCATATAGGCTTGCTACCGCGAGTGACTGGTCCCTCATATGACCTGC	C/G **			P		P
65	rs11410	6d	52.35	TGCAGCAACCAAGACGGCTGTAGCTGCTACTGCAACGGCGGCTGCAAACACCGAGAGCGCTCGA	A/G **	P	P	P	P	P		65	rs60746	3b	54.619	TGCAGTGCCCCATGACCAAGTCGGAGCTGCTTCGTCGGCGGACACCACGACGCTCACGCGAAAC	A/G **			P		P
66	rs31179	2d	83.89	TGCAGCGCTGCATCCTCCTTTTGGAGAAGCGACGTGGACAACTTCTTCGGATTGCGTGGAGATG	C/T **		P					66	rs41491	1a	52.471	TGCAGCTTGGAGGCGAGCTGTCTCCGCCCTTATTTCGTACTCGGTCGCTGAGGGAGTCCTGGAT	G/T ns			P
67	rs7508	6b	81.9455	TGCAGATAACAGTTTATAAAAGCAGCAAGAGCTCAGTATATATACAGCTCGAGCTCGAGCAGAC	A/G **		P					67	rs62975	4a	61.015	TGCAGTTCAGCGATGAGGAGCACGCATTCTTCTTCGCCTCCACCACCATGGTGGTCGGGAACGG	C/T **			P
68	rs27664	1b	47.847	TGCAGCCTTGCCTCGCACGCACATCATGTTTCATGATCGAGCTGAGCCGAGATCGGAAGAGCGG	C/T **		P		P	P		68	rs50965	7a	26.404	TGCAGGGGAGGGGAGACAAAGGAGTCAAGAACTTCGCAGAGGATTGAACCTTGGAGAAGCCATG	A/C ns				P
69	rs49532	3b	52.346	TGCAGGGAATTTGAAAATCATATAGGCTTGCTACCGCGAGTGACTGGTCCCTCATATGACCTGC	C/G **		P	P		P		69	rs38005	3a	57.08	TGCAGCTCTGCCCCAGATTATTAGAATCCTATTCGAATCACCGCTACCCCTCACTCAGTTTACA	T/A ns				P
70	rs19945	7b	86.522	TGCAGCATGGGGAAGAAACAATCGGTTCAGACATTCGGTACCTCTTCACCAAGAGGATCGGAGC	C/T **			P				70	rs60271	6d	52.35	TGCAGTGATGGCCCGACGTGGTTGCTGGTGGAGAGGCCCGCGGCAAGGGGGCGTCGGCGCTTGA	A/G **				P	P
71	rs22485	1b	18.201	TGCAGCCATGCCACCCAAGCGACCATGGTTGCTCACCCGCATCCGAGTCGCGCAGTCCGCCTAC	A/G ns					P
72	rs59191	6a	0	TGCAGTCGGTGGTCCCTGAGGAGTGCATGGTGGTGTGGTACATCCGAGATCGGAAGAGCGGGAT	C/G ns					P
73	rs18787	6a	0	TGCAGCAGTTTCTGGGTAAGGGGTTTCCATCTAGCTAGAAGAAGTGTGGGATCTCAAATCATTT	C/T **					P
C: PCA Classic, G: PCA Grid, H: PCA Hubert, L: PCA Locantore, P: PCA Proj
ns, * and ** non-significant, significant different at 5% and 1% probability levels between two alleles based on t. test, respectively. Bold letters indicate the favorable allele.
Bold markers are the same in both conditions.

## Sheet: Grain yield
Well-watered												Rain-fed
No.	Marker	Chromosome	Position_cM	Sequence	Alleles	Classic	Grid	Hubert	Locantore	Proj		No.	Marker	Chromosome	Position_cM	Sequence	Alleles	Classic	Grid	Hubert	Locantore	Proj
1	rs62142	7d	130.02	TGCAGTGTGAGAAGACAGGTGAAGTACAGGTGCTCCCAAGGGACTCCGACGGCGAGAGAGCAAA	G/T ns	P	P	P	P	P		1	rs64172	3a	57.08	TGCAGTTGCGCTTGGGTGTCTTGTGTTGCGATTATGCTCGGACTAGGTCGGTTGCAAGAACAAC	C/G **	P	P	P	P	P
2	rs56739	2a	31.873	TGCAGTAGCAAAAAGCACAAAGCCCAGAAGCTAAACAAAAAAGGTCCTCTTGTTTCTACAGGCT	C/G ns	P	P	P	P	P		2	rs61640	2b	13.658	TGCAGTGGGCGCGTTTCTGACGCACTGTGGGTGGAACTCCGTCCTAGAGGCAGTGGCCGCGGGC	C/T **	P		P	P	P
3	rs13621	7b	51.193	TGCAGCACACTTAGTTCAAAGAATGACGTGCACTTGCGTTCAGCGTGCAGTGCGAAAGTGGTGT	A/G **	P	P	P	P	P		3	rs39490	1b	47.847	TGCAGCTGGAGCCCAAGTTCCACCTCATGGGCTTCTCCATGGGCGGCGAGATCATGTGGAGCTG	A/G **	P	P	P	P	P
4	rs33819	7a	103.744	TGCAGCGTGGCGACGAGAGCATCACGAGCCTTTCAAGCTCGGCCG	A/G *	P	P	P	P	P		4	rs56325	2a	74.319	TGCAGTACCCTGAACAATTACTCCCTCCCTTTCTTGTTACTTTGTACTTCCTCCGTCCGAGATC	C/T **	P			P
5	rs2721	5a	9.093	TGCAGAATCTCTTCAACACACCAGGAGCAAGAGCTGGTAGCCAACCCACACTAAACCGAGATCG	C/T **	P	P	P	P	P		5	rs29508	4a	61.015	TGCAGCGCACCGCCACTACGGCGGAAGAGGTTGCGGCCGTAGCTGCCGCGGGCGCGTTTGGGTT	C/G ns	P	P		P	P
6	rs21931	3a	13.665	TGCAGCCAGCCACCACCACCACCACGATCACTGTGTCCGCCACCTTGGCCCAGTTCGAATGTGA	C/T ns	P	P	P	P	P		6	rs29509	4a	61.015	TGCAGCGCACCGCCACTACGGCGGAAGAGGTTGCGGCCGTAGCTGCCGCGGGCGCGTTTGGGTT	C/T ns	P	P		P	P
7	rs56564	7d	133.429	TGCAGTACTGTATACGTATACGGCGCGGCTAGCCCTGCGGTGCGGTCGACCGCAGCGGAGGTCG	G/T ns	P			P	P		7	rs9781	6b	47.831	TGCAGATGTTAGAAAACAGCCAAAAACTCCCTCAAGACGTCCTCAGATCAAAATGTCTACAACA	A/C **	P	P	P	P	P
8	rs49818	7a	103.744	TGCAGGGAGGAGAACGGCGACCCTGGTCGTCGCCACCGTCGGGATGAACGAGTCATCTAGAGTT	C/T *	P	P	P	P	P		8	rs21111	5b	96.844	TGCAGCCACCAACAACTGACGACAACACCATGGCGGGCCCATCATAAGGCCCGCAACATAGATC	A/G ns	P			P
9	rs12851	4a	61.015	TGCAGCAATATTCTCCAGTTCACCAACGGCCATGCCGAGATCGGAAGAGCGGGATCACCGACTG	C/G **	P	P	P	P	P		9	rs736	4b	56.065	TGCAGAAAGGTACCACTCATTCGTACATCACTCCAACTGATGTATGAAGGTTGTTCATGGCGAC	A/G **	P		P	P	P
10	rs36492	1a	87.736	TGCAGCTCCCATAATAAAAGCAGACATATATTGCCGTCAGATCGGCGTCGTCAACTTTGACTCT	C/T **	P	P	P	P	P		10	rs12851	4a	61.015	TGCAGCAATATTCTCCAGTTCACCAACGGCCATGCCGAGATCGGAAGAGCGGGATCACCGACTG	C/G **	P		P	P	P
11	rs6729	2b	59.184	TGCAGAGGCGGCTGATCTGATCTAATCTTTACGCGGCCGACTCGTAGTGCCCAACTGAAAAACG	C/G ns	P	P	P	P			11	rs55629	3d	53.673	TGCAGTAAACCAATCAAAATGCATGGAACTCGCAGCGCTGCTCCCGCTTGTTCCCTTCGCCG	C/T **	P		P	P	P
12	rs48469	3b	18.785	TGCAGGCGGGTCCTGGGCAGAAACATGGCGCGTGCGGGCACAAATTGCGATGATCTTTAGCCTT	C/T ns	P			P	P		12	rs58092	5b	64.992	TGCAGTCCAACTCGGACTAGCTTTCCGCTGGTCCTCTCATATATATAGGAGCAAGCCACACGAC	A/G *	P	P		P	P
13	rs59698	1b	47.847	TGCAGTCTTCGCCTCCTCACGAGGCTCCTGCTTGAGGCCTCGTCGAGCGTCTTGAGGCCTGCAA	C/T **	P	P	P	P	P		13	rs52395	6b	58.062	TGCAGGTAGACCCTACTGAACCTAGGGATGTGTACAGTATCTGCACACCCTGCCCGAGATCGGA	A/G **	P		P	P	P
14	rs14879	3a	57.08	TGCAGCACGCCCACCTCTGCCAAAGGCATTTTCAGCTCAAGGCCAATGAGGGCGGCAGGGCCGA	C/T **	P	P	P	P	P		14	rs46628	4a	61.015	TGCAGGCATTCCAGCTAGAGCTTAGCACCACCAGGGTCATCAAGGGAGCCGCGCTTGCCGACTT	C/T *		P
15	rs59780	1a	87.736	TGCAGTCTTTCCCTCAAGTTCTGCGTCATGAGGGATTGCAAGACCAAAGGTGAGTTCTGGAAGT	C/T **	P		P	P	P		15	rs43953	2d	84.4585	TGCAGGAGAGACTGACTATCGAGCCAGGATGAAATGGAGATGTTCAACTATGCATTTATACGCT	G/T ns		P
16	rs15144	5b	4.551	TGCAGCACGGCAAGCTACGCACGCAGCTGAAGGAGGTGAAGATGCGGAAAGAGTGCATAGAGGA	A/G **	P	P		P	P		16	rs11845	6b	95.598	TGCAGCAACGTGACGAGAGTCGGGGACGAAGTCTTCATAATACCTATGCCAACAGTCCATGACC	A/C ns		P	P
17	rs36276	3b	56.892	TGCAGCTCCACGAGACATTGTTGTTCATCCCGATGATGAAGAAGAAGTGCCTCTGAAGGAGAGG	G/A **	P	P	P	P	P		17	rs11846	6b	95.598	TGCAGCAACGTGACGAGAGTCGGGGACGAAGTCTTCATAATACCTATGCCAACAGTCCATGACC	A/G ns		P	P
18	rs56119	1b	72.874	TGCAGTACAATTTTGTTCGTCGATTTTGTTGCGTGCCGACGTAAATGCCGAAGATGGGGCATTT	C/G ns	P			P			18	rs29266	4a	61.015	TGCAGCGATGGCGCTGGCGGCGGACGCAACGACGGCGAGGGTGGCGGCTGTTTGCGGCGGCGAT	C/T ns		P
19	rs26295	6a	10.247	TGCAGCCTAGCGCAAGCACGAGGAGGTGAGAGGAGAAGGAGGATGAGAGTTGGGGTGGCCCCCT	C/G **		P		P			19	rs43817	6a	50.208	TGCAGGACTTGGAGGAGGAATGGCCAGGAAATAGTGTCGAATGCCTTGGCGATGTCAAGCCTCA	C/T *		P
20	rs37196	4a	61.015	TGCAGCTCGAGCGACTGGAGACGAGGGAGCATCAAGTCGCTCAAGCTGAAGATGTCATTGGGGC	G/A **		P					20	rs45844	3b	56.892	TGCAGGCAACTTTTTTTTCCTTCTTCTGTTCTGGTCCTCTTGTATTTTTGTTTAGTTGTCTGAG	C/G **			P
21	rs37195	4a	61.015	TGCAGCTCGAGCGACTGGAGACGAGGGAGCATCAAGTCGCTCAAGCTGAAGATGTCATTGGGGC	A/G **		P					21	rs30081	1a	45.6495	TGCAGCGCCATGAGCTGTCGGAGGAACGCTGGCCATGGGGTGTGGAAACGTCACCGCGACTGCC	A/G **			P
22	rs4452	3b	121.341	TGCAGACGGATAAATAGGGGCTCAAAACGGACACGCCCGAGATCGGAAGAGCGGGATCACCGAC	G/T **		P					22	rs28258	7a	63.946	TGCAGCGACCGCTCCAGCGACTCCAATTGGCCGTGGTGGTCATCAAGCTCGACGTCCCGAGATC	C/T **			P
23	rs31416	2b	103.538	TGCAGCGGAGAGTCAAAACGACCCCATATTAATTATTAGGAATTGGCTGTTGTATCCAGCTCAG	A/C **		P	P				23	rs28259	7a	63.946	TGCAGCGACCGCTCCAGCGACTCCAATTGGCCGTGGTGGTCATCAAGCTCGACGTCCCGAGATC	A/T **			P
24	rs31283	5b	0	TGCAGCGCTTCCTCCCTAACACCGAGAAGACCATCGACGGCCGAGATCGGAAGAGCGGGATCAC	A/G **		P	P				24	rs35578	7a	63.946	TGCAGCTATTCGACAAAGGAAGGGCTTGGACGGAATTCTCGATCGTTGTCCCGCCGAGATCGGA	C/T **			P
25	rs45100	2a	59.228	TGCAGGATAAGAAAGAATAGAACCCTCAATCATAACGTATATTCCGCAATGCATTGCATTGGCA	A/G ns		P			P		25	rs8456	6a	44.524	TGCAGATCCTCATCGGTGGTGTCACGTGTGAGGCTCTTCTGCTCGTCGGCGCGGACCGAGATCG	A/C ns			P
26	rs10857	3b	47.798	TGCAGCAAACGTCACCCTACAGCCAGAGACCATTGGGCCCCGAAGAAGGAAGCTCCCTGGAGAA	C/G **		P					26	rs60232	3a	121.979	TGCAGTGATCGATAATAGCCGTACTATCACTTGCATTGATCAGGCGTGAAAGGTGGCGCAGTTT	C/T **			P
27	rs27000	7a	63.946	TGCAGCCTCTCCTTGGCGGGCTCCTTGCCTCGGGAGGCAGATGGGTGGGCGCCCTCTCTACTCT	C/T **			P				27	rs30491	7b	118.551	TGCAGCGCCTTCTGATCGCCTCCTCGACTTTGGGCCTGCCTCGCCCACGTCGCCTGGTATGACG	A/G *			P
28	rs27002	7a	63.946	TGCAGCCTCTCCTTGGCGGGCTCCTTGCCTCGGGAGGCAGATGGGTGGGCGCCCTCTCTACTCT	A/G **			P				28	rs30492	7b	118.551	TGCAGCGCCTTCTGATCGCCTCCTCGACTTTGGGCCTGCCTCGCCCACGTCGCCTGGTATGACG	A/G *			P
29	rs27001	7a	63.946	TGCAGCCTCTCCTTGGCGGGCTCCTTGCCTCGGGAGGCAGATGGGTGGGCGCCCTCTCTACTCT	T/C **			P				29	rs30826	7a	63.946	TGCAGCGCGGGGGAATATTGTGCAAGGAAGGGTGGAGGTAGGTCTGGTCGCCGAGGCCCGAGCG	C/T **			P
30	rs20708	7b	80.763	TGCAGCCAACTCGCTAGGTAAGAGTCCAATTAGGAAACAAAACAGTACGGAAGTGTCCCACGAT	A/G **			P				30	rs41200	6a	98.254	TGCAGCTTGAAGTGCAACAGCATTATTTTGAGAAGACTTGCCCCAAACTCGGAAAGTGAATCCG	C/G ns					P
31	rs14376	7a	63.946	TGCAGCACCGAAAATCTCAGCAGCGCCCGAGCACACAGCTCGAGGAACGGATGCCGAGATCGGA	A/G **			P				31	rs33091	1b	44.438	TGCAGCGGTTGTCGGCGAGGGTTTCTCGATCTACTGTAGGTGCGGATAAGAGGGGAGTTTGAAC	A/G **					P
32	rs53226	6a	55.893	TGCAGGTCGATCTCGAAGTTGACGTGTGGGTCCTGGGGAGGCGAGTAGGCTGGCACTGGAGCGC	A/C **			P				32	rs14978	6b	48.399	TGCAGCACGCCGATTGCCAGGCTCTCGCGACAGATGCGGATGTCGAGGTTGTCTCTCCAGGTAA	A/G **					P
33	rs63984	1b	47.847	TGCAGTTGCAAATTGGGAGCATTGACCAACAGGAGCCACGGCTACCTGCGGACCAGCGCGTTTA	C/T **			P				33	rs58130	6a	99.391	TGCAGTCCACAGAAGCTCCCAGCTCCCTTTCACGGAGCCACCTCCAATTTTCCACATAGCTGGA	C/T ns					P
34	rs16628	7a	63.946	TGCAGCAGCATGTACTCCAGCAGCAGCAGCATCGCCAACTCCTTCAGCGAGCTCGAGTCGGTCT	G/T **			P				34	rs35142	6b	50.104	TGCAGCTAGGGTGCGCTATGAGGGCGGCCAAGCTTCGTGACACTCAGGTCACTACCGAGATCGG	A/T **					P
35	rs33818	7a	103.744	TGCAGCGTGGCGACGAGAGCATCACGAGCCTTTCAAGCTCGGCCGAGATCGGAAGAGCGGGATC	A/G *			P				35	rs35143	6b	50.104	TGCAGCTAGGGTGCGCTATGAGGGCGGCCAAGCTTCGTGACACTCAGGTCACTACCGAGATCGG	C/G **					P
36	rs33438	4d	54.756	TGCAGCGTCGATAAACCCAACGACTAAGCTCTGTCTGGCAGGCCG	A/G ns			P		P
37	rs12568	5b	62.719	TGCAGCAAGGCTGCAAGACTAGCTTGCTCTACCCCGCTAAGTTCTCGTTTAAAGTGTATCGCCG	C/T **
38	rs38940	1a	87.736	TGCAGCTGCGACGAAACACATTGGATAGCCTAGCCACACCTGACTAACGGCAACCGCCGCCTTG	A/G **			P
39	rs516	2b	56.91	TGCAGAAACGTAAGATACTGGTGGCTGGGACGGGGCCATGGGAATGTGTGGCACTATACGGCCC	A/C **			P
40	rs64860	7a	63.946	TGCAGTTTCCGCACGTGGAGTCAATTGCTCGCGGAGGTTTCGGCCACCCGTGATCGGGACGCGA	A/G **			P
41	rs31415	2b	103.538	TGCAGCGGAGAGTCAAAACGACCCCACATTAATTATTAGGAATTGGCTGTTGTATCCAGCTCCG	C/A **			P
42	rs21198	7a	62.241	TGCAGCCACCCGCACCTTGTGCAGACCACTAGCGTTATTAACCACTGGTAGGCAATCTTTCCAT	C/G **			P
C: PCA Classic, G: PCA Grid, H: PCA Hubert, L: PCA Locantore, P: PCA Proj
ns, * and ** non-significant, significant different at 5% and 1% probability levels between two alleles based on t. test, respectively. Bold letters indicate the favorable allele.
Bold markers are the same in both conditions.
