# Supplementary material for: Identification of novel putative alleles related to important agronomic traits of wheat using robust strategies in GWAS
Source: Sci Rep. 2023 Jun 19;13:9927. doi: 10.1038/s41598-023-36134-z (PMC10279721; doi:10.1038/s41598-023-36134-z)
Supplement: Supplementary file 3 — Supplementary Information 3. [file 41598_2023_36134_MOESM3_ESM.xlsx]

## Sheet: Data
Supplementary Table 5. The results of single trait-GWAS and classical and robust principal component based GWAS in two different environments
Env	trait	SNP	Sequence	Chromosome	Position	P.value	maf	nobs	Rsquare.of.Model.without.SNP	Rsquare.of.Model.with.SNP	FDR_Adjusted_P-values
Well-watered	GN	rs42315	TGCAGGAACCGAGGCCGTTGGGGGGAGACGAGGCGCCATGTAGCTGACGCGGCTGGCCCGCGGC	7A	103176	8.4049e-05	0.285714	294	0.178725	0.223795	0.894621
Well-watered	GN	rs438	TGCAGAAACCAAAATTTTCGCCAGTGCCCATTGATGAACCGCACGAGGGCACGCATTGCACTGC	1A	41098	0.000116404	0.0697279	294	0.178725	0.221956	0.894621
Well-watered	GN	rs439	TGCAGAAACCAAAATTTTCGCCAGTGCCCATTGATGAACCGCACGAGGGCACGCATTGCACTGC	1A	41098	0.000116404	0.0697279	294	0.178725	0.221956	0.894621
Well-watered	GN	rs2721	TGCAGAATCTCTTCAACACACCAGGAGCAAGAGCTGGTAGCCAACCCACACTAAACCGAGATCG	5A	9093	0.000139516	0.295918	294	0.178725	0.220937	0.894621
Well-watered	GN	rs34680	TGCAGCTACGGAAGCGTCCGAATAGACAACCGATTCCCTCTGCTCTAGCGCACTGCTCACAGCA	2A	58660	0.000180668	0.0646259	294	0.178725	0.219487	0.894621
Well-watered	GN	rs24220	TGCAGCCCGTGTACGCGCGTGGCGGCCGAAGGCTTTAGGCCTGTGCGAGCTTTTCTCCTTTGTT	5B	38769	0.000189993	0.102041	294	0.178725	0.219205	0.894621
Well-watered	GN	rs24219	TGCAGCCCGTGTACGCGCGTGGCGGCCGAAGGCTTTAGGCCTGTGCGAGCTTTTCTCCTTTGTT	5B	38769	0.000189993	0.102041	294	0.178725	0.219205	0.894621
Well-watered	GN	rs41047	TGCAGCTTCTCACTGGTACAAAAAGGGTCTGTTGTCCCGAGATCGGAAGAGCGGGATCACCGAC	7A	70767	0.000192111	0.0731293	294	0.178725	0.219143	0.894621
Well-watered	GN	rs49257	TGCAGGCTTAGAGTTGCATGTCGAGCGCAGACTTCCAACTAGGACAAAAAGTGGCCGAGATCGG	3A	171063	0.000208749	0.251701	294	0.178725	0.218679	0.894621
Well-watered	GN	rs57981	TGCAGTCATCGCCGCTGTCCTGCACCTCCTGTACTAGCCATGGTTAGTATGTGTAGAGTGCCGT	7A	71904	0.000236083	0.107143	294	0.178725	0.217992	0.894621
Well-watered	GN	rs51207	TGCAGGGGGAAGTCAAGGAGGAAGAAAACTTAGCGCACACACTGAAAAAACGACGTGGACGAAC	5A	5684	0.000237774	0.387755	294	0.178725	0.217952	0.894621
Well-watered	GN	rs1445	TGCAGAACGCCCGCCATCATGGCTGAACTCAGCAGGTGGTGAAGTGTCTCCATCACGAGGACGA	7A	71904	0.000267469	0.110544	294	0.178725	0.217296	0.894621
Well-watered	GN	rs1446	TGCAGAACGCCCGCCATCATGGCTGAACTCAGCAGGTGGTGAAGTGTCTCCATCACGAGGACGA	7A	71904	0.000267469	0.110544	294	0.178725	0.217296	0.894621
Well-watered	GN	rs20201	TGCAGCATTACTAGCTGGTAAGCAAAGAAGATCATGGAACTCCTTGCCTTTCGCCAGAATGGCC	1B	75148	0.000329043	0.285714	294	0.178725	0.216144	0.998047
Well-watered	GN	rs50810	TGCAGGGCTTGCCCATTACGACGTTGTGCGGAGGGGAGGAGAAGAGGTGCGAGGAGAGGAGGTA	5A	5684	0.000474727	0.318027	294	0.178725	0.214114	0.998047
Well-watered	GN	rs31195	TGCAGCGCTGCCGACAGAGCCACCGCCTCCCGCCTCGCCGAGATCGGAAGAGCGGGATCACCGA	1B	18770	0.000486187	0.139456	294	0.178725	0.213983	0.998047
Well-watered	GN	rs56739	TGCAGTAGCAAAAAGCACAAAGCCCAGAAGCTAAACAAAAAAGGTCCTCTTGTTTCTACAGGCT	2A	31873	0.000509634	0.0680272	294	0.178725	0.213723	0.998047
Well-watered	GN	rs39065	TGCAGCTGCGGTCGCGGCGGGAGAGCTTGCTCGTCGTCGTCGTCGTCGTCGTCGGCGTGCTGCT	7A	70767	0.000531753	0.079932	294	0.178725	0.213488	0.998047
Well-watered	GN	rs20456	TGCAGCCAAACAAGTACAATGGCATCACCCAGGTGGATGCCTGCAATGGCCTCCTTCTCTACCG	4A	146426	0.000559489	0.246599	294	0.178725	0.213208	0.998047
Well-watered	GN	rs53128	TGCAGGTCCTCGCTCCTGCGCCGCCGCTCCCTCTAACAAGATGGGTTAGAGCATCTCCAGCCGC	7A	103176	0.000562677	0.452381	294	0.178725	0.213177	0.998047
Well-watered	GN	rs16676	TGCAGCAGCCACTCCCACGCGCCTGTTCCTTACTAGTGCGCCACCCACATTGATCTTTATGAAG	7A	0	0.000592859	0.454082	294	0.178725	0.212889	0.998047
Well-watered	GN	rs60916	TGCAGTGCGCCTGCCGTGCCTTCTGCGTTTACACTGCCCCGAGATCGGAAGAGCGGGATCACCG	2A	59228	0.000599633	0.280612	294	0.178725	0.212827	0.998047
Well-watered	GN	rs45095	TGCAGGATAAAGAATAATGACATTGGGTCATAGGCATCATCTATACGTGTGCCAAATATTAACG	7B	52330	0.000616059	0.0782313	294	0.178725	0.212678	0.998047
Well-watered	GN	rs54704	TGCAGGTGTTGCGCTGGACGATTACTATAAATGAAAAGCTTACACTAGTAGAAAACATGGCATC	2B	72825	0.000629768	0.0731293	294	0.178725	0.212557	0.998047
Well-watered	GN	rs28058	TGCAGCGACAACGGCGGGGCCACCTCCTCCATGCCGCTCACGTCGACGCGCAAGAGAACCTGGT	3A	171063	0.000635966	0.195578	294	0.178725	0.212503	0.998047
Well-watered	GN	rs49457	TGCAGGGAAGAACCAAACCAAAGCACAGCGGAGGTTCCACGGAACTTTTCATGCCAGGGAAGGA	7A	70767	0.00072415	0.171769	294	0.178725	0.211791	0.998047
Well-watered	GN	rs12518	TGCAGCAAGGCCTCCTGGGCTTCCCTGGAGGTCTCCGTCACCGAGATCGGAAGAGCGGGATCAC	7B	50057	0.000730871	0.0782313	294	0.178725	0.21174	0.998047
Well-watered	GN	rs16529	TGCAGCAGCAGGATACCGTCGATTGAGTCGAGGACGCAGTGGTCACTCAAGAGCGGGAGGTGGA	2B	77383	0.000746886	0.117347	294	0.178725	0.211621	0.998047
Well-watered	GN	rs29212	TGCAGCGATGCAACATGCGGCACAGGGACAGTATAGGGAGCGCCATACAGCGCCTCGTAGGGAA	6A	94843	0.000753622	0.153061	294	0.178725	0.211572	0.998047
Well-watered	GN	rs6454	TGCAGAGGAGCCGAACCCCACTACTTTTAGTCATCATAAGACTAAAACGTATCCAAGCACCATC	3A	77549	0.000772434	0.215986	294	0.178725	0.211437	0.998047
Well-watered	GN	rs47264	TGCAGGCCGAGAACCTCACTCCTTTGGAAGAGAGCCTGCCGCCACGCTGCGCATGCCGAGATCG	2B	55773	0.000843889	0.0697279	294	0.178725	0.210953	0.998047
Well-watered	GN	rs15934	TGCAGCAGAGATGTCCTGGCGCACCGCGGAGCCCTCGAATGAGCTCTCACGGGCACGCGAGGGC	7A	70767	0.000858157	0.0901361	294	0.178725	0.210861	0.998047
Well-watered	GN	rs15935	TGCAGCAGAGATGTCCTGGCGCACCGCGGAGCCCTCGAATGAGCTCTCACGGGCACGCGAGGGC	7A	70767	0.000858157	0.0901361	294	0.178725	0.210861	0.998047
Well-watered	GN	rs8007	TGCAGATCACATCCACTGATCCGACACCTCGACGCCCCGCCACAATAGCGTCAACGTTCAACTT	1A	85455	0.000946748	0.442177	294	0.178725	0.210324	0.998047
Well-watered	GN	rs5823	TGCAGAGCACGAAGTCCACGGCGTGATCCTTTTACTTTATTCCTTAAGCCAAGGGAGGTCGTAC	4A	9109	0.000955306	0.079932	294	0.178725	0.210275	0.998047
Well-watered	GN	rs48348	TGCAGGCGGCCAGGCACGTACGTAGATGGTAAGTGCTGATGTGCTCCCGAGGACAGGCGCTGTC	2B	51226	0.000965724	0.0697279	294	0.178725	0.210216	0.998047
Well-watered	GN	rs44867	TGCAGGAGGTGGATACGCCGAATCCATATTAGCCAGCAGCACCTCCTTGTAGCTGACAGCGTTA	7A	38914	0.00097937	0.484694	294	0.178725	0.210139	0.998047
Well-watered	GN	rs27644	TGCAGCCTTGCACGTGCATCGAAGCACTACCGACCACTACCAAGAGCCGCCTCGCGCCAGATCA	3A	18216	0.000986926	0.108844	294	0.178725	0.210097	0.998047
Well-watered	GY	rs62142	TGCAGTGTGAGAAGACAGGTGAAGTACAGGTGCTCCCAAGGGACTCCGACGGCGAGAGAGCAAA	7D	130020	7.73467e-05	0.0833333	294	0.133366	0.181432	0.973975
Well-watered	GY	rs56739	TGCAGTAGCAAAAAGCACAAAGCCCAGAAGCTAAACAAAAAAGGTCCTCTTGTTTCTACAGGCT	2A	31873	0.000228283	0.0680272	294	0.133366	0.175008	0.973975
Well-watered	GY	rs13621	TGCAGCACACTTAGTTCAAAGAATGACGTGCACTTGCGTTCAGCGTGCAGTGCGAAAGTGGTGT	7B	51193	0.00024665	0.105442	294	0.133366	0.174553	0.973975
Well-watered	GY	rs33819	TGCAGCGTGGCGACGAGAGCATCACGAGCCTTTCAAGCTCGGCCG	7A	103744	0.000268445	0.295918	294	0.133366	0.174055	0.973975
Well-watered	GY	rs2721	TGCAGAATCTCTTCAACACACCAGGAGCAAGAGCTGGTAGCCAACCCACACTAAACCGAGATCG	5A	9093	0.000352054	0.295918	294	0.133366	0.172464	0.973975
Well-watered	GY	rs21931	TGCAGCCAGCCACCACCACCACCACGATCACTGTGTCCGCCACCTTGGCCCAGTTCGAATGTGA	3A	13665	0.000403295	0.384354	294	0.133366	0.171669	0.973975
Well-watered	GY	rs56564	TGCAGTACTGTATACGTATACGGCGCGGCTAGCCCTGCGGTGCGGTCGACCGCAGCGGAGGTCG	7D	133429	0.000630045	0.0561224	294	0.133366	0.169072	0.973975
Well-watered	GY	rs49818	TGCAGGGAGGAGAACGGCGACCCTGGTCGTCGCCACCGTCGGGATGAACGAGTCATCTAGAGTT	7A	103744	0.000642267	0.312925	294	0.133366	0.168961	0.973975
Well-watered	GY	rs12851	TGCAGCAATATTCTCCAGTTCACCAACGGCCATGCCGAGATCGGAAGAGCGGGATCACCGACTG	4A	61015	0.000653604	0.0612245	294	0.133366	0.168859	0.973975
Well-watered	GY	rs36492	TGCAGCTCCCATAATAAAAGCAGACATATATTGCCGTCAGATCGGCGTCGTCAACTTTGACTCT	1A	87736	0.000680729	0.352041	294	0.133366	0.168623	0.973975
Well-watered	GY	rs6729	TGCAGAGGCGGCTGATCTGATCTAATCTTTACGCGGCCGACTCGTAGTGCCCAACTGAAAAACG	2B	59184	0.000694324	0.329932	294	0.133366	0.168509	0.973975
Well-watered	GY	rs48469	TGCAGGCGGGTCCTGGGCAGAAACATGGCGCGTGCGGGCACAAATTGCGATGATCTTTAGCCTT	3B	18785	0.000730741	0.447279	294	0.133366	0.168213	0.973975
Well-watered	GY	rs59698	TGCAGTCTTCGCCTCCTCACGAGGCTCCTGCTTGAGGCCTCGTCGAGCGTCTTGAGGCCTGCAA	1B	47847	0.000775152	0.212585	294	0.133366	0.167872	0.973975
Well-watered	GY	rs14879	TGCAGCACGCCCACCTCTGCCAAAGGCATTTTCAGCTCAAGGCCAATGAGGGCGGCAGGGCCGA	3A	57080	0.00081849	0.178571	294	0.133366	0.167557	0.973975
Well-watered	GY	rs59780	TGCAGTCTTTCCCTCAAGTTCTGCGTCATGAGGGATTGCAAGACCAAAGGTGAGTTCTGGAAGT	1A	87736	0.00085089	0.370748	294	0.133366	0.167333	0.973975
Well-watered	GY	rs15144	TGCAGCACGGCAAGCTACGCACGCAGCTGAAGGAGGTGAAGATGCGGAAAGAGTGCATAGAGGA	5B	4551	0.000868859	0.0782313	294	0.133366	0.167212	0.973975
Well-watered	GY	rs36276	TGCAGCTCCACGAGACATTGTTGTTCATCCCGATGATGAAGAAGAAGTGCCTCTGAAGGAGAGG	3B	56892	0.000877915	0.251701	294	0.133366	0.167153	0.973975
Well-watered	GY	rs56119	TGCAGTACAATTTTGTTCGTCGATTTTGTTGCGTGCCGACGTAAATGCCGAAGATGGGGCATTT	1B	72874	0.000924924	0.102041	294	0.133366	0.166852	0.973975
Well-watered	SIL	rs9089	TGCAGATGATGCAGTCTTCCCTGATAGTGGCACACGATGATGAGCAAGATGACCACGTCAACAA	6B	95598	4.89876e-06	0.164966	294	0.130528	0.195588	0.213008
Well-watered	SIL	rs9091	TGCAGATGATGCAGTCTTTCCTGATGGTGGCACACGATGATGAGCAAGATGACCACATCAACAA	6B	95598	1.70197e-05	0.287415	294	0.130528	0.187932	0.355572
Well-watered	SIL	rs5684	TGCAGAGATGCGAGTAGCTTTTTTTTGAAAGGGAGATGCGAGTAGCTGAAGTCTGAAGAAAACG	3B	51209	4.63574e-05	0.37585	294	0.130528	0.181848	0.355572
Well-watered	SIL	rs51697	TGCAGGGTCGGGGTAGAAATGATGACCATCTCGGGGATTGTTGGCCACAATCCCGTTGGAGCGT	1B	66042	6.48896e-05	0.307823	294	0.130528	0.179822	0.355572
Well-watered	SIL	rs5685	TGCAGAGATGCGAGTAGCTTTTTTTTGAAAGGGAGATGCGAGTAGCTGAAGTCTGAAGAAACGC	3B	51209	7.69907e-05	0.379252	294	0.130528	0.178795	0.355572
Well-watered	SIL	rs12542	TGCAGCAAGGCCTCTTGGGTCGCGGTCGAGACTTCCGCCGCGGGCAACATAGCCCTAGCCTACG	5D	92227	8.13398e-05	0.102041	294	0.130528	0.178466	0.355572
Well-watered	SIL	rs59776	TGCAGTCTTTCAATGTTTGGGGGTCTTTTCCTTTCGGTATCAGGACAATGACTGTGTCATTTAT	3A	107198	8.50404e-05	0.110544	294	0.130528	0.178199	0.355572
Well-watered	SIL	rs19283	TGCAGCATCCTCCCGCCGAGCCGTCGCCAGCCTCCTGCTCTCTCTCGGTCTTAATTTGGCCTGC	1B	66042	8.54422e-05	0.30102	294	0.130528	0.178171	0.355572
Well-watered	SIL	rs46887	TGCAGGCCAGGGTTGCTGCTCACATCCCTGTCGTGGGCTGCGTGCAGCAGCCCTTGCATGTACT	6B	95598	0.000112178	0.0918367	294	0.130528	0.176543	0.355572
Well-watered	SIL	rs24416	TGCAGCCCTCGCGGCAGAAGTACAATGCGGCCTCCTCTGCCAGGACATCAATCCGAGATCGGAA	2D	81616	0.000133089	0.0714286	294	0.130528	0.175523	0.355572
Well-watered	SIL	rs24415	TGCAGCCCTCGCGGCAGAAGTACAATGCGGCCTCCTCTGCCAGGACATCAATCCGAGATCGGAA	2D	81616	0.000133089	0.0714286	294	0.130528	0.175523	0.355572
Well-watered	SIL	rs12539	TGCAGCAAGGCCTCTTGGGTCATGGTCGAGACTTCCACTGCAAGCAACATTGCCCTGGCCCGCG	7D	83310	0.000137797	0.0646259	294	0.130528	0.175316	0.355572
Well-watered	SIL	rs15790	TGCAGCAGAATATTGTTCGCACACGAACACATCACCATGTATCTCCAACGCCGAGGGTGATGCA	7D	0	0.000151933	0.0629252	294	0.130528	0.174735	0.355572
Well-watered	SIL	rs15791	TGCAGCAGAATATTGTTCGCACACGAACACATCACCATGTATCTCCAACGCCGAGGGTGATGCA	7D	0	0.000151933	0.0629252	294	0.130528	0.174735	0.355572
Well-watered	SIL	rs15792	TGCAGCAGAATATTGTTCGCACACGAACACATCACCATGTATCTCCAACGCCGAGGGTGATGCA	7D	0	0.000151933	0.0629252	294	0.130528	0.174735	0.355572
Well-watered	SIL	rs5683	TGCAGAGATGCGAGTAGCTTTTTTTGAAAGGGAGATGCGAGTAGCTGAAGTCTGAAGAAACGCA	3B	51209	0.000159293	0.392857	294	0.130528	0.174454	0.355572
Well-watered	SIL	rs29258	TGCAGCGATGGATGCGACAGATGAGATGACAATTATTTGCCATCACAAGAGCAATTTAAATGAA	7D	0	0.000173057	0.0629252	294	0.130528	0.173962	0.355572
Well-watered	SIL	rs29259	TGCAGCGATGGATGCGACAGATGAGATGACAATTATTTGCCATCACAAGAGCAATTTAAATGAA	7D	0	0.000173057	0.0629252	294	0.130528	0.173962	0.355572
Well-watered	SIL	rs62329	TGCAGTGTTGACACTCACCCTCGTGACCACCTAGCCGATCTTGTTTCTCTCGTTCTTTGTTGCT	6B	95598	0.000174059	0.0884354	294	0.130528	0.173927	0.355572
Well-watered	SIL	rs41121	TGCAGCTTCTGGATGGCGGCGCGGCAGCACTGCGTAGGTGGTTGTGCTGCGGCGGTCGTGGGGA	6B	95598	0.000175183	0.107143	294	0.130528	0.173889	0.355572
Well-watered	SIL	rs41122	TGCAGCTTCTGGATGGCGGCGCGGCAGCACTGCGTAGGTGGTTGTGCTGCGGCGGTCGTGGGGA	6B	95598	0.000175183	0.107143	294	0.130528	0.173889	0.355572
Well-watered	SIL	rs4349	TGCAGACGCCTAGGAGAGCAAGAAGGGTGGAGACAAAGGGCTCACGATGATGCAGTCGTAGTCA	3A	107198	0.000185782	0.117347	294	0.130528	0.173541	0.355572
Well-watered	SIL	rs27516	TGCAGCCTTACAAGCGCCGCCTCGACGCTGCGGAGACGGTCGACCCAGCGAAGCGCCGAGATCG	2B	84205	0.00019037	0.0918367	294	0.130528	0.173396	0.355572
Well-watered	SIL	rs2776	TGCAGAATGATCATTCCTGCTAAACAAAATTGTAAGTCTTTTACAAGCCCACTCCACACTAGTA	3A	155068	0.000196259	0.108844	294	0.130528	0.173216	0.355572
Well-watered	SIL	rs27374	TGCAGCCTGGCGCTCGCCTTCAAGCTCCCGCGCCTGGAGGTGACCGTCGGCATGGAGAACCG	3B	19353	0.000205255	0.431973	294	0.130528	0.17295	0.355832
Well-watered	SIL	rs4350	TGCAGACGCCTAGGAGAGCAAGAAGGGTGGAGACAAAGGGCTCACGATGATGCAGTCGTAGTCA	3A	107198	0.000219004	0.110544	294	0.130528	0.172566	0.355832
Well-watered	SIL	rs40906	TGCAGCTTCCTTGTAACCTTGCTCATAATACCACTTGTTAGAATAAATCTGAGGTATACCGTCA	3A	129948	0.000227925	0.079932	294	0.130528	0.17233	0.355832
Well-watered	SIL	rs46328	TGCAGGCAGCGCGGGACGGCGCGCGGTGTCGGCCTCTTCTCCTGGATCTGGTCGGACGGTGCGT	6B	95598	0.000229136	0.141156	294	0.130528	0.172299	0.355832
Well-watered	SIL	rs2364	TGCAGAAGTGCTCGGGAGAGGGCGACCACCAAAATCAAAACTGATGCATCGACCCAAAGCCACT	2B	25026	0.000259765	0.0748299	294	0.130528	0.171558	0.372487
Well-watered	SIL	rs18965	TGCAGCATAGTGAAGGCTACTCCCTTCTTCGCAATCACAGCGCCGAGATCGGAAGAGCGGGATC	5A	5684	0.000265739	0.0697279	294	0.130528	0.171424	0.372487
Well-watered	SIL	rs32860	TGCAGCGGTATAGTGAGTATCATCAGGGATGTTATTCATCATGCGCATGATCGTCGCGTAGGAC	3B	19353	0.000279562	0.457483	294	0.130528	0.171124	0.372487
Well-watered	SIL	rs32861	TGCAGCGGTATAGTGAGTATCATCAGGGATGTTATTCATCATGCGCATGATCGTCGCGTAGGAC	3B	19353	0.000279562	0.457483	294	0.130528	0.171124	0.372487
Well-watered	SIL	rs48054	TGCAGGCGCCGATTCGCAAGCGGGCGGATATGTGCCAAATAGGAAATCCCCTTCTCGCTGCTTT	7B	44374	0.000282693	0.22449	294	0.130528	0.171059	0.372487
Well-watered	SIL	rs44213	TGCAGGAGCAGCTGATCACCGACCTGCTCGACATCGGCGTGCTCGCCGAGATCGGAAGAGCGGG	6A	55893	0.000292311	0.0680272	294	0.130528	0.170862	0.373832
Well-watered	SIL	rs46885	TGCAGGCCAGGGTTGCTGCTCACAGCCCTGTCCTGGGCTGCGTGCAGCAGCCCTTGCATGTACT	6B	95598	0.000311042	0.0935374	294	0.130528	0.170496	0.379101
Well-watered	SIL	rs49317	TGCAGGCTTGCAAGCGCCGCCTCGACGCCGCGGAGACGGTCGACCCAGCGAAGCACCGAGATCG	2D	81616	0.00032209	0.0748299	294	0.130528	0.17029	0.379101
Well-watered	SIL	rs52914	TGCAGGTCATTACCTTGTCTTGCCGAAGGCTATGTACGCACATCGAGGCCAGACATCCGCTCCA	6B	95598	0.000331221	0.0901361	294	0.130528	0.170126	0.379101
Well-watered	SIL	rs30350	TGCAGCGCCGTATAGGAGCTCCCCCGAACTGGCCCTGATCGGAAGTCGTATACAGGGGTGGCTC	3B	19353	0.000338781	0.464286	294	0.130528	0.169993	0.379101
Well-watered	SIL	rs10017	TGCAGATTCAGTGCAAGAGGGTTACATGATATAATTTGAGCCTGGAAATTCCG	6A	99391	0.000340025	0.418367	294	0.130528	0.169972	0.379101
Well-watered	SIL	rs50075	TGCAGGGCAATGGCGGGGAAAGATGACGGCTCAGATTCGATCTTTGAAGATGCTGCCACGGGAT	6B	43284	0.000375216	0.0731293	294	0.130528	0.169393	0.388875
Well-watered	SIL	rs27518	TGCAGCCTTACATCCAAACCTCAGTGGCCCCTCGAGCAAATCACAAGCTCAGCTACAAGTACTA	1A	108554	0.000375497	0.0578231	294	0.130528	0.169389	0.388875
Well-watered	SIL	rs43320	TGCAGGACATGTAACTTCTTTTGATGCACATTGATTACCGTGAGCTTCCTGCCATTCTTGCCTT	6A	99391	0.000375621	0.144558	294	0.130528	0.169387	0.388875
Well-watered	SIL	rs19282	TGCAGCATCCTCCCGCCGAGCCGTCGCCAGCCTCCTGCTCTCTCTCGGTCTTAATTTGGCCTCG	1B	66042	0.00040727	0.278912	294	0.130528	0.168912	0.411835
Well-watered	SIL	rs44800	TGCAGGAGGGGCAGCAGGCCAACCTTGATTCCCTTCGCTCCGAGTCGATTCAAAGGTCAGACGC	7B	86522	0.000581977	0.0952381	294	0.130528	0.166826	0.573746
Well-watered	SIL	rs60271	TGCAGTGATGGCCCGACGTGGTTGCTGGTGGAGAGGCCCGCGGCAAGGGGGCGTCGGCGCTTGA	6D	52350	0.000594639	0.193878	294	0.130528	0.1667	0.573746
Well-watered	SIL	rs29516	TGCAGCGCACGAAGACCCGCAAGATCAAGCTCTCCATCACCAAAGGGCTCCCGCGGCCACTG	3B	48935	0.000606971	0.0527211	294	0.130528	0.16658	0.573746
Well-watered	SIL	rs53428	TGCAGGTCGGTCGCTGCATTATTCCTTCCCCAGATCCCTCCCACGCACCTCTGTTCGGCGGTGG	1B	106992	0.000625386	0.119048	294	0.130528	0.166406	0.578451
Well-watered	SIL	rs62274	TGCAGTGTGTTGTCAAGGAGACCCTTCGGCTCTGCCCCGTCGGCCCGATCATCCCGAGATCGGA	2D	81616	0.000660765	0.0833333	294	0.130528	0.166086	0.578451
Well-watered	SIL	rs14701	TGCAGCACGAACCACCACCTAGACAACACCCAAAGTCCAAATTCCCCAAAAGCGATGCCTCCAA	5B	155004	0.000666594	0.108844	294	0.130528	0.166035	0.578451
Well-watered	SIL	rs21891	TGCAGCCAGCAGCGCACACATGGCGGAGCGGAGGTGCTGCATGCATGCATGCATCAGGTAGGCG	6B	60336	0.000687492	0.12415	294	0.130528	0.165856	0.578451
Well-watered	SIL	rs56133	TGCAGTACACCGCGTACATATACTTCCGTGACGCCATCTACAGCGAGCCGCTGGAGAGGCTCCT	2B	25026	0.000699047	0.0697279	294	0.130528	0.165759	0.578451
Well-watered	SIL	rs25760	TGCAGCCGCTGGGGAGGCTAGCGGTGCCGACTCCG	2B	59184	0.000727451	0.110544	294	0.130528	0.165527	0.578451
Well-watered	SIL	rs35099	TGCAGCTAGGCATGGCAGACTGCAAACAATGGCGACCTATGTCAGGACTACCGAGATCGGAAGA	3B	75087	0.000732129	0.181973	294	0.130528	0.16549	0.578451
Well-watered	SIL	rs57081	TGCAGTAGTAAGTATTGTCTGGTTGCAGGTGGGGCCTTGGAGCAGTGGATTGGATAAGGTCATG	7D	0	0.000745756	0.0680272	294	0.130528	0.165383	0.578451
Well-watered	SIL	rs57082	TGCAGTAGTAAGTATTGTCTGGTTGCAGGTGGGGCCTTGGAGCAGTGGATTGGATAAGGTCATG	7D	0	0.000745756	0.0680272	294	0.130528	0.165383	0.578451
Well-watered	SIL	rs8003	TGCAGATCACACAAGATGGTCCAAGAAGATGCTCTTTCGGGCCTCCCTCCGAGATCGGAAGAGC	7A	16167	0.000746311	0.0901361	294	0.130528	0.165379	0.578451
Well-watered	SIL	rs40052	TGCAGCTGGTGAGGTGGCACCGCGTCTGCCGCACCACCATGTCGAAGATCTTCTCCGCGTTGTA	2D	64566	0.000758285	0.117347	294	0.130528	0.165286	0.578451
Well-watered	SIL	rs52885	TGCAGGTCATGATAATCAGTTGGTTTTCATGATCACCAGAGCAAAGCATAGCGTAATCTTCACT	1B	66042	0.000781164	0.319728	294	0.130528	0.165114	0.585631
Well-watered	SIL	rs57889	TGCAGTCAGCTCTTCTGACCCATATCATACTCACATTTAATTAGCAAAGCAGAGTTTGATCGGG	6B	60336	0.000839135	0.105442	294	0.130528	0.164699	0.608121
Well-watered	SIL	rs57888	TGCAGTCAGCTCTTCTGACCCATATCATACTCACATTTAATTAGCAAAGCAGAGTTTGATCGGG	6B	60336	0.000839135	0.105442	294	0.130528	0.164699	0.608121
Well-watered	SIL	rs43638	TGCAGGACGCGGTGCTGCGGCACGGCGTGTTCGGCGCGGTGGAGGCGCGGCTCGGGGACCCG	6B	67160	0.000872638	0.10034	294	0.130528	0.164472	0.622033
Well-watered	SIL	rs30913	TGCAGCGCGTGAGGACCCTCAAGACCGAGCCCTCCACCAGCTCAAGCCTTTCGTGGCCACCGCA	3A	57080	0.000954156	0.355442	294	0.130528	0.163955	0.655408
Well-watered	SIL	rs24732	TGCAGCCGACCCACCTCCCCGCAAACCCAAAGAGGCACCTTCAAGAAGGTGACCGAGCCATGGC	3D	1137	0.000978976	0.0578231	294	0.130528	0.163807	0.655408
Well-watered	SIL	rs24733	TGCAGCCGACCCACCTCCCCGCAAACCCAAAGAGGCACCTTCAAGAAGGTGACCGAGCCATGGC	3D	1137	0.000978976	0.0578231	294	0.130528	0.163807	0.655408
Well-watered	SIL	rs11410	TGCAGCAACCAAGACGGCTGTAGCTGCTACTGCAACGGCGGCTGCAAACACCGAGAGCGCTCGA	6D	52350	0.000979751	0.397959	294	0.130528	0.163802	0.655408
Well-watered	SW	rs56739	TGCAGTAGCAAAAAGCACAAAGCCCAGAAGCTAAACAAAAAAGGTCCTCTTGTTTCTACAGGCT	2A	31873	6.8802e-05	0.0680272	294	0.140522	0.188886	0.924573
Well-watered	SW	rs62142	TGCAGTGTGAGAAGACAGGTGAAGTACAGGTGCTCCCAAGGGACTCCGACGGCGAGAGAGCAAA	7D	130020	0.000110872	0.0833333	294	0.140522	0.186062	0.924573
Well-watered	SW	rs33819	TGCAGCGTGGCGACGAGAGCATCACGAGCCTTTCAAGCTCGGCCG	7A	103744	0.00019693	0.295918	294	0.140522	0.182685	0.924573
Well-watered	SW	rs2721	TGCAGAATCTCTTCAACACACCAGGAGCAAGAGCTGGTAGCCAACCCACACTAAACCGAGATCG	5A	9093	0.000239302	0.295918	294	0.140522	0.181546	0.924573
Well-watered	SW	rs36492	TGCAGCTCCCATAATAAAAGCAGACATATATTGCCGTCAGATCGGCGTCGTCAACTTTGACTCT	1A	87736	0.000265292	0.352041	294	0.140522	0.180944	0.924573
Well-watered	SW	rs13621	TGCAGCACACTTAGTTCAAAGAATGACGTGCACTTGCGTTCAGCGTGCAGTGCGAAAGTGGTGT	7B	51193	0.000285262	0.105442	294	0.140522	0.180521	0.924573
Well-watered	SW	rs49818	TGCAGGGAGGAGAACGGCGACCCTGGTCGTCGCCACCGTCGGGATGAACGAGTCATCTAGAGTT	7A	103744	0.000290245	0.312925	294	0.140522	0.18042	0.924573
Well-watered	SW	rs56564	TGCAGTACTGTATACGTATACGGCGCGGCTAGCCCTGCGGTGCGGTCGACCGCAGCGGAGGTCG	7D	133429	0.000378607	0.0561224	294	0.140522	0.178876	0.924573
Well-watered	SW	rs59780	TGCAGTCTTTCCCTCAAGTTCTGCGTCATGAGGGATTGCAAGACCAAAGGTGAGTTCTGGAAGT	1A	87736	0.000412664	0.370748	294	0.140522	0.178377	0.924573
Well-watered	SW	rs33818	TGCAGCGTGGCGACGAGAGCATCACGAGCCTTTCAAGCTCGGCCGAGATCGGAAGAGCGGGATC	7A	103744	0.000465491	0.311224	294	0.140522	0.17768	0.924573
Well-watered	SW	rs48757	TGCAGGCTATCCTAAAAAGCAAAGTAACATTGAGATAATTCAGAGCATACAAATATTTGATAGT	2B	55773	0.000466795	0.397959	294	0.140522	0.177663	0.924573
Well-watered	SW	rs48469	TGCAGGCGGGTCCTGGGCAGAAACATGGCGCGTGCGGGCACAAATTGCGATGATCTTTAGCCTT	3B	18785	0.000520413	0.447279	294	0.140522	0.177035	0.924573
Well-watered	SW	rs516	TGCAGAAACGTAAGATACTGGTGGCTGGGACGGGGCCATGGGAATGTGTGGCACTATACGGCCC	2B	56910	0.000596313	0.163265	294	0.140522	0.176251	0.924573
Well-watered	SW	rs38940	TGCAGCTGCGACGAAACACATTGGATAGCCTAGCCACACCTGACTAACGGCAACCGCCGCCTTG	1A	87736	0.000629538	0.37585	294	0.140522	0.175938	0.924573
Well-watered	SW	rs59449	TGCAGTCTCCATTCCAAATTGGCTCGGTAGCTCGCCCCTG	7A	103744	0.000755207	0.316327	294	0.140522	0.174893	0.924573
Well-watered	SW	rs33438	TGCAGCGTCGATAAACCCAACGACTAAGCTCTGTCTGGCAGGCCG	4D	54756	0.000783158	0.311224	294	0.140522	0.174684	0.924573
Well-watered	SW	rs51102	TGCAGGGGCGAGCTACCGAGCCAATCTGGAATGGAGACTG	7A	103744	0.000918495	0.311224	294	0.140522	0.173772	0.924573
Well-watered	SW	rs21931	TGCAGCCAGCCACCACCACCACCACGATCACTGTGTCCGCCACCTTGGCCCAGTTCGAATGTGA	3A	13665	0.00092799	0.384354	294	0.140522	0.173713	0.924573
Well-watered	SW	rs59698	TGCAGTCTTCGCCTCCTCACGAGGCTCCTGCTTGAGGCCTCGTCGAGCGTCTTGAGGCCTGCAA	1B	47847	0.000935887	0.212585	294	0.140522	0.173665	0.924573
Well-watered	TKW	rs41241	TGCAGCTTGACTGCATAGATACATCTTCATGGACCCTGCGACATTCTACAAACGAGTGGTGGAT	5A	58225	0.000102793	0.268707	294	0.0951467	0.143849	0.858306
Well-watered	TKW	rs57385	TGCAGTATCGATTGATCGTTCCCTCAGATTACCACTAATTGATTGATGAAGCTAAGATAGATTG	2A	92517	0.000112893	0.0986395	294	0.0951467	0.143263	0.858306
Well-watered	TKW	rs23813	TGCAGCCCGAACCCGCGCTCGTAGTACCCGAGGTAGGGGACGCCGTCGGTGCAGTGGACCTGGA	3B	26175	0.00012537	0.239796	294	0.0951467	0.142608	0.858306
Well-watered	TKW	rs41242	TGCAGCTTGACTGCATAGATACATCTTCATGGACCCTGCGACATTCTACAAACGAGTGGTGGAT	5A	58225	0.000173745	0.265306	294	0.0951467	0.140577	0.858306
Well-watered	TKW	rs28070	TGCAGCGACAAGCCAAAGAGGGCCCGTAGGGCCCCGCGGGCAGAAAAGAAGTGCAGACCG	1A	50766	0.000183978	0.14966	294	0.0951467	0.140222	0.858306
Well-watered	TKW	rs41706	TGCAGCTTGTGGAACTCGAGAAACAAGCGGAAGAATCCACTCGCCG	5B	31948	0.000276523	0.0578231	294	0.0951467	0.1377	0.858306
Well-watered	TKW	rs3905	TGCAGACCGAACCCGCGCTCGTAGTACCCGAGGTAGGGGACGTCGTCGGTGCAGTGGACCTGGA	3B	26175	0.000348192	0.236395	294	0.0951467	0.13628	0.858306
Well-watered	TKW	rs25925	TGCAGCCGTCGCTGGTATGCCAGGTCGCGATGCCGTGGTCAAGGCCATGAGGTGAGAGGCCCGA	7D	83310	0.000387611	0.103741	294	0.0951467	0.135621	0.858306
Well-watered	TKW	rs36487	TGCAGCTCCCAGCGGCGTATGCATCCATGAGTCCAAACAGGTCCAGGATCATGGCGGCATGCTG	2B	96718	0.00039935	0.363946	294	0.0951467	0.135438	0.858306
Well-watered	TKW	rs14877	TGCAGCACGCCCAACTCTGCCATTGGATTTTCCAGCTTGAGGTGAATGAAGAAGGCGAGATCGA	4B	50376	0.000519584	0.387755	294	0.0951467	0.133826	0.858306
Well-watered	TKW	rs11979	TGCAGCAACTTCAACCTCGGCGACGGAAGAGGACGCAGAGGAGATGGCGTCGAAGGAAGCAGAG	7D	109512	0.000533415	0.482993	294	0.0951467	0.133665	0.858306
Well-watered	TKW	rs11980	TGCAGCAACTTCAACCTCGGCGACGGAAGAGGACGCAGAGGAGATGGCGTCGAAGGAAGCAGAG	7D	109512	0.000533415	0.482993	294	0.0951467	0.133665	0.858306
Well-watered	TKW	rs51449	TGCAGGGGTGTCCCAATTTAGCCCATTATAAGCTCACGATCCGCAGAGACAATCCTCCATCACG	3B	60303	0.000552128	0.181973	294	0.0951467	0.133455	0.858306
Well-watered	TKW	rs45287	TGCAGGATCGAATAACTTGTGCAGGCAGGCAGGAATTAGGGCTGATGATCACAGATAAAGAAGA	5D	28425	0.000578804	0.261905	294	0.0951467	0.133167	0.858306
Well-watered	TKW	rs45572	TGCAGGATGTGATGACGACAAGACACCACAGAAGTTGATTGGTCCATCTTCAGAGTCGGCTTGC	3D	30905	0.000596578	0.0680272	294	0.0951467	0.132982	0.858306
Well-watered	TKW	rs45573	TGCAGGATGTGATGACGACAAGACACCACAGAAGTTGATTGGTCCATCTTCAGAGTCGGCTTGC	3D	30905	0.000596578	0.0680272	294	0.0951467	0.132982	0.858306
Well-watered	TKW	rs49668	TGCAGGGACGTGCCAGGTCATGCAAAAATTGACTATGGCGCAAAAGGACGCCGAGATCGGAAGA	7A	69630	0.000603849	0.085034	294	0.0951467	0.132908	0.858306
Well-watered	TKW	rs1729	TGCAGAAGAAGTAGTGCTTGAGACACCTTTTGTTCTGCAAGCGTAGCTTTCTGGGCCGTTGGCA	7A	21855	0.000630585	0.0680272	294	0.0951467	0.132644	0.858306
Well-watered	TKW	rs38532	TGCAGCTGCAAATTATGGACAGTGCGATCTCCGAGATCGGAAGAGCGGGATCACCGACTGCCCA	5B	38769	0.000660189	0.14966	294	0.0951467	0.132365	0.858306
Well-watered	TKW	rs36777	TGCAGCTCCGTCCACGGTGCGAGGAGCAGCAACACCATCGACACCCACTGTCGGTGTCAAAACC	6A	45093	0.00066361	0.292517	294	0.0951467	0.132333	0.858306
Well-watered	TKW	rs4437	TGCAGACGGACGGTGCGTACTACCTGATCGATCCCTGTCTGTCTCTGACGACGCGGCGCGCAGC	3A	132221	0.000672541	0.158163	294	0.0951467	0.132252	0.858306
Well-watered	TKW	rs4438	TGCAGACGGACGGTGCGTACTACCTGATCGATCCCTGTCTGTCTCTGACGACGCGGCGCGCAGC	3A	132221	0.000672541	0.158163	294	0.0951467	0.132252	0.858306
Well-watered	TKW	rs57309	TGCAGTATATATCCAGGCGCAGAGACTTACCAGGGTTCCATATCAATCATATCCGTCCATCCAT	2B	96718	0.000689001	0.328231	294	0.0951467	0.132105	0.858306
Well-watered	TKW	rs57311	TGCAGTATATATCCAGGCGCAGAGACTTACCAGGGTTCCATATCAATCATATCCGTCCATCCAT	2B	96718	0.000689001	0.328231	294	0.0951467	0.132105	0.858306
Well-watered	TKW	rs57310	TGCAGTATATATCCAGGCGCAGAGACTTACCAGGGTTCCATATCAATCATATCCGTCCATCCAT	2B	96718	0.000689001	0.328231	294	0.0951467	0.132105	0.858306
Well-watered	TKW	rs30025	TGCAGCGCCAGCTCCACCGTCGAGTCCTACAGCGGGCCCAGGGCGACGAACGGGCCCCGAGATC	2B	96718	0.000689331	0.309524	294	0.0951467	0.132102	0.858306
Well-watered	TKW	rs30026	TGCAGCGCCAGCTCCACCGTCGAGTCCTACAGCGGGCCCAGGGCGACGAACGGGCCCCGAGATC	2B	96718	0.000689331	0.309524	294	0.0951467	0.132102	0.858306
Well-watered	TKW	rs43103	TGCAGGACAAAGTTCCCCGCCTCAAGCAGCAGCGCCACAGCCCCATCACCACCGAGATCGGAAG	2B	96718	0.000718349	0.360544	294	0.0951467	0.131851	0.858306
Well-watered	TKW	rs43104	TGCAGGACAAAGTTCCCCGCCTCAAGCAGCAGCGCCACAGCCCCATCACCACCGAGATCGGAAG	2B	96718	0.000718349	0.360544	294	0.0951467	0.131851	0.858306
Well-watered	TKW	rs43105	TGCAGGACAAAGTTCCCCGCCTCAAGCAGCAGCGCCACAGCCCCATCACCACCGAGATCGGAAG	2B	96718	0.000718349	0.360544	294	0.0951467	0.131851	0.858306
Well-watered	TKW	rs5937	TGCAGAGCATGCATGCACTCACTGTGGCACCGTGTCGGTCCCGAGCCCCTCCTCTCTGCCGATG	3A	132221	0.00072268	0.158163	294	0.0951467	0.131815	0.858306
Well-watered	TKW	rs40933	TGCAGCTTCGAGCACCTCAAAAGCCTGGACGCCAACAAAACTGGGCACTTGGATCCCCTCCTGC	2B	96718	0.000728705	0.343537	294	0.0951467	0.131764	0.858306
Well-watered	TKW	rs40931	TGCAGCTTCGAGCACCTCAAAAGCCTGGACGCCAACAAAACTGGGCACTTGGATCCCCTCCTGC	2B	96718	0.000728705	0.343537	294	0.0951467	0.131764	0.858306
Well-watered	TKW	rs40932	TGCAGCTTCGAGCACCTCAAAAGCCTGGACGCCAACAAAACTGGGCACTTGGATCCCCTCCTGC	2B	96718	0.000728705	0.343537	294	0.0951467	0.131764	0.858306
Well-watered	TKW	rs36778	TGCAGCTCCGTCCACTGTGCGAGGAGCAGCAACACCATCGACACCCACTGTCAGTGTCAAAACC	6A	45093	0.000734395	0.294218	294	0.0951467	0.131717	0.858306
Well-watered	TKW	rs22328	TGCAGCCATCAGACAAGAGCAAAAAACAAAATCAGCAAACCAGAGCAGCGACCAAGAACAGCAA	2B	96718	0.000799687	0.346939	294	0.0951467	0.1312	0.858306
Well-watered	TKW	rs36614	TGCAGCTCCCTTTACTCCTTTGCATGAGCATGGTGCGGCCATTGCTCTTGTTACACCACTGTTT	5B	36496	0.000822128	0.210884	294	0.0951467	0.131032	0.858306
Well-watered	TKW	rs36615	TGCAGCTCCCTTTACTCCTTTGCATGAGCATGGTGCGGCCATTGCTCTTGTTACACCACTGTTT	5B	36496	0.000822128	0.210884	294	0.0951467	0.131032	0.858306
Well-watered	TKW	rs27201	TGCAGCCTGAGGGTGGAGGCGACGACGATGGCGAGGATGGCGAAGCAGGCCGAGATCGGAAGAG	4A	26188	0.000828564	0.454082	294	0.0951467	0.130984	0.858306
Well-watered	TKW	rs53973	TGCAGGTGCCGAAGTCCCTCCTCTGCCGCGAGACGAAGGAGTATGACCCCCGCCATGCGAGGCG	3B	60303	0.000835886	0.187075	294	0.0951467	0.130931	0.858306
Well-watered	TKW	rs3180	TGCAGACAAGGCGGGACGCGTTCGTTGCTGGCCTCGTCAATGACCGCCGAGATCGGAAGAGCGG	5D	30698	0.000891203	0.289116	294	0.0951467	0.130543	0.858306
Well-watered	TKW	rs57981	TGCAGTCATCGCCGCTGTCCTGCACCTCCTGTACTAGCCATGGTTAGTATGTGTAGAGTGCCGT	7A	71904	0.000951421	0.107143	294	0.0951467	0.130147	0.858306
Well-watered	TKW	rs53039	TGCAGGTCCCGCATGGTTTGTTTCCACGGGTGAGGTGACAATTATGTTTCCCCGTGTTTTCGCG	3A	132221	0.000956045	0.158163	294	0.0951467	0.130117	0.858306
Well-watered	TKW	rs53040	TGCAGGTCCCGCATGGTTTGTTTCCACGGGTGAGGTGACAATTATGTTTCCCCGTGTTTTCGCG	3A	132221	0.000956045	0.158163	294	0.0951467	0.130117	0.858306
Rain-fed	GN	rs41283	TGCAGCTTGATGCAGCTCCTCCTTCATCGCTCTAATTTTGGAGCGAGCTTCCTTGGCAGCCACC	2A	59228	0.000143042	0.440476	294	0.156899	0.200092	0.976697
Rain-fed	GN	rs45095	TGCAGGATAAAGAATAATGACATTGGGTCATAGGCATCATCTATACGTGTGCCAAATATTAACG	7B	52330	0.000150178	0.0782313	294	0.156899	0.199811	0.976697
Rain-fed	GN	rs11115	TGCAGCAAATTAAGTCTCAGTGTCCAAAAGAAATACATTCAGAGTCGCAGTGAAACAAATCTCT	3D	0	0.000168921	0.129252	294	0.156899	0.199134	0.976697
Rain-fed	GN	rs29458	TGCAGCGCAAGTCTGATTTCCTCATCTCCGTGGTGGGGTTGGAACCGAGATCGGAAGAGCGGGA	6A	25146	0.000191892	0.130952	294	0.156899	0.198401	0.976697
Rain-fed	GN	rs18422	TGCAGCAGTCAAACGTTAGCCCCGTCGAGCCACCCCCGCACGGACCTCGCGTCGAGCGGCGTGC	2A	59228	0.00020554	0.418367	294	0.156899	0.198006	0.976697
Rain-fed	GN	rs42440	TGCAGGAACTCCGCGGGGTCGGCGGTACAGTCGTGGTGAGGAGGCAGATCCGAGATCGGAAGAG	2A	59228	0.000334001	0.479592	294	0.156899	0.19523	0.976697
Rain-fed	GN	rs48326	TGCAGGCGGCAATGCTCTATGGGGAGCCTTTCCACGGCGATGAAGCACGAGCTGGCTGCCCTTT	1A	66115	0.000359335	0.227891	294	0.156899	0.194813	0.976697
Rain-fed	GN	rs22944	TGCAGCCCACCCAAGGACGGGCTCGACACTTCAACGAGTGTCTCCCTGGCTCCGTCGGACATGA	4B	61749	0.000362571	0.164966	294	0.156899	0.194762	0.976697
Rain-fed	GN	rs48325	TGCAGGCGGCAATGCTCTATGGGGAGCCTTTCCACGGCGATGAAGCACGAGCTGGCTGCCCTTT	1A	66115	0.000378058	0.238095	294	0.156899	0.194524	0.976697
Rain-fed	GN	rs7087	TGCAGAGTAGATGATACATTGTGTTTCAAATTAATGAACAAGCGCAATGTACAGAAATTGGAGC	6D	51214	0.000382455	0.158163	294	0.156899	0.194458	0.976697
Rain-fed	GN	rs47523	TGCAGGCCGTGTCAGAAGGAGCAGCATCGGAGACTCGGCAGAGGAGGAACGGCGTGCGCGGCCG	7A	0	0.000494018	0.139456	294	0.156899	0.193006	0.976697
Rain-fed	GN	rs11920	TGCAGCAACTCTACTTCATCTACAGAACCAGGTGACATCTTCCAAGCTTGTTTAGCTGGGAGCG	7A	63946	0.000539072	0.304422	294	0.156899	0.192511	0.976697
Rain-fed	GN	rs51491	TGCAGGGTAAGTAATCTATTCGAATAGTCGTGTCCACGATAACAGGACGACTTGGAGTTGTATC	1A	66115	0.000613053	0.261905	294	0.156899	0.191785	0.976697
Rain-fed	GN	rs20076	TGCAGCATGTCTCTTCTGTGATTGCTGAGACGGCGGAGACGGCAGACGTGGAGTTGGACCAGGA	3B	46662	0.000614341	0.117347	294	0.156899	0.191773	0.976697
Rain-fed	GN	rs29362	TGCAGCGCAAACGCGGCAAGAGCGATGTACAGTCAAAACTGATTGACCGAGATCGGAAGAGCGG	2B	55773	0.00061621	0.127551	294	0.156899	0.191756	0.976697
Rain-fed	GN	rs15374	TGCAGCACGTTGGTATCAATGTGAGAACCTGCCATGCCGAAGAAAGAATGCCATATCCAAAGAT	4B	61749	0.000619336	0.142857	294	0.156899	0.191727	0.976697
Rain-fed	GN	rs22508	TGCAGCCATGCTCGGCAAGCCGAACGACATACGAACATAGCTGTGAGGTGGACCTTCACAACAC	2A	59228	0.000677575	0.498299	294	0.156899	0.19122	0.976697
Rain-fed	GN	rs60542	TGCAGTGCAGCCTCGTTTAGTAGTTTGGCGCGGCCGCCGAGATCGGAAGAGCGGGATCACCGAC	6A	30838	0.000734453	0.0765306	294	0.156899	0.190766	0.976697
Rain-fed	GN	rs60543	TGCAGTGCAGCCTCGTTTAGTAGTTTGGCGCGGCCGCCG	6A	30838	0.000734453	0.0765306	294	0.156899	0.190766	0.976697
Rain-fed	GN	rs18500	TGCAGCAGTCGCCGCCAGCTCCTTTGCCTTCGCCACCAGCTCTACCGCCTCCTCCACTGCTACC	6D	119937	0.00082066	0.212585	294	0.156899	0.190142	0.976697
Rain-fed	GN	rs18501	TGCAGCAGTCGCCGCCAGCTCCTTTGCCTTCGCCACCAGCTCTACCGCCTCCTCCACTGCTACC	6D	119937	0.00082066	0.212585	294	0.156899	0.190142	0.976697
Rain-fed	GN	rs18387	TGCAGCAGTAGCTAAAGCAGAGCAACGGCGCAAGGAGCATCATACATAGCACAACGGCAACGTA	2A	59228	0.000876574	0.430272	294	0.156899	0.189772	0.976697
Rain-fed	GN	rs8203	TGCAGATCCACCACCTTACCCCTTTCCTACCCATGAGCTTAAATAGTCTTGATCTCGCGGGTGT	3B	47798	0.000924712	0.0833333	294	0.156899	0.189472	0.976697
Rain-fed	GY	rs64172	TGCAGTTGCGCTTGGGTGTCTTGTGTTGCGATTATGCTCGGACTAGGTCGGTTGCAAGAACAAC	3A	57080	0.000302238	0.409864	294	0.130351	0.170521	0.999745
Rain-fed	GY	rs61640	TGCAGTGGGCGCGTTTCTGACGCACTGTGGGTGGAACTCCGTCCTAGAGGCAGTGGCCGCGGGC	2B	13658	0.000408405	0.10034	294	0.130351	0.168751	0.999745
Rain-fed	GY	rs39490	TGCAGCTGGAGCCCAAGTTCCACCTCATGGGCTTCTCCATGGGCGGCGAGATCATGTGGAGCTG	1B	47847	0.000409543	0.488095	294	0.130351	0.168734	0.999745
Rain-fed	GY	rs56325	TGCAGTACCCTGAACAATTACTCCCTCCCTTTCTTGTTACTTTGTACTTCCTCCGTCCGAGATC	2A	74319	0.000442511	0.180272	294	0.130351	0.16828	0.999745
Rain-fed	GY	rs29508	TGCAGCGCACCGCCACTACGGCGGAAGAGGTTGCGGCCGTAGCTGCCGCGGGCGCGTTTGGGTT	4A	61015	0.000453603	0.285714	294	0.130351	0.168135	0.999745
Rain-fed	GY	rs29509	TGCAGCGCACCGCCACTACGGCGGAAGAGGTTGCGGCCGTAGCTGCCGCGGGCGCGTTTGGGTT	4A	61015	0.000453603	0.285714	294	0.130351	0.168135	0.999745
Rain-fed	GY	rs9781	TGCAGATGTTAGAAAACAGCCAAAAACTCCCTCAAGACGTCCTCAGATCAAAATGTCTACAACA	6B	47831	0.000516528	0.127551	294	0.130351	0.167375	0.999745
Rain-fed	GY	rs21111	TGCAGCCACCAACAACTGACGACAACACCATGGCGGGCCCATCATAAGGCCCGCAACATAGATC	5B	96844	0.000566702	0.112245	294	0.130351	0.166833	0.999745
Rain-fed	GY	rs736	TGCAGAAAGGTACCACTCATTCGTACATCACTCCAACTGATGTATGAAGGTTGTTCATGGCGAC	4B	56065	0.000717543	0.115646	294	0.130351	0.165459	0.999745
Rain-fed	GY	rs12851	TGCAGCAATATTCTCCAGTTCACCAACGGCCATGCCGAGATCGGAAGAGCGGGATCACCGACTG	4A	61015	0.000731272	0.0612245	294	0.130351	0.165348	0.999745
Rain-fed	GY	rs55629	TGCAGTAAACCAATCAAAATGCATGGAACTCGCAGCGCTGCTCCCGCTTGTTCCCTTCGCCG	3D	53673	0.000737752	0.445578	294	0.130351	0.165297	0.999745
Rain-fed	GY	rs58092	TGCAGTCCAACTCGGACTAGCTTTCCGCTGGTCCTCTCATATATATAGGAGCAAGCCACACGAC	5B	64992	0.000805778	0.498299	294	0.130351	0.164785	0.999745
Rain-fed	GY	rs52395	TGCAGGTAGACCCTACTGAACCTAGGGATGTGTACAGTATCTGCACACCCTGCCCGAGATCGGA	6B	58062	0.000970054	0.260204	294	0.130351	0.16371	0.999745
Rain-fed	SIL	rs58116	TGCAGTCCAATTGAATGAAAACAAAGAGACAGGAGGGCATTGACACTTGGGACATGAGCATGGT	2B	67141	7.99868e-06	0.153061	294	0.215399	0.271484	0.347798
Rain-fed	SIL	rs40052	TGCAGCTGGTGAGGTGGCACCGCGTCTGCCGCACCACCATGTCGAAGATCTTCTCCGCGTTGTA	2D	64566	2.5331e-05	0.117347	294	0.215399	0.265108	0.409498
Rain-fed	SIL	rs64975	TGCAGTTTCTGATGTGAAGGCTGTCATGTTGGAAATGAACGCAGCAGATAGCGTGCAAACACCG	5B	45594	3.40148e-05	0.39966	294	0.215399	0.26349	0.409498
Rain-fed	SIL	rs54584	TGCAGGTGTCGCCCCACCTTCCCTAACGACATGTTGCTTCGGGGGAGCCTCAAACCACTACACG	3B	52346	3.76705e-05	0.085034	294	0.215399	0.262932	0.409498
Rain-fed	SIL	rs33440	TGCAGCGTCGCAACAGCGGAAGGTCGGTGGGCGGGCCGAGATCGGAAGAGCGGGATCACCGACT	2B	67141	6.0687e-05	0.183673	294	0.215399	0.26033	0.421076
Rain-fed	SIL	rs1754	TGCAGAAGACCACTTTGAGGCTGACGACAAAGCATGGATACTAGGGAAACGCTTCACACTTCCA	2B	72825	7.85588e-05	0.202381	294	0.215399	0.258928	0.421076
Rain-fed	SIL	rs33441	TGCAGCGTCGCAACAGCGGAAGGTCGGTGGGCGGGCCGAGATCGGAAGAGCGGGATCACCGACT	2B	67141	8.26726e-05	0.181973	294	0.215399	0.258652	0.421076
Rain-fed	SIL	rs40694	TGCAGCTTCAGAGCTTTTTTGCTTGATGTTATCTAGCAACTTGTCCTGAGAAAGATCTTTTCCG	4B	58338	8.63951e-05	0.394558	294	0.215399	0.258413	0.421076
Rain-fed	SIL	rs23564	TGCAGCCCCCGCGGTGTCCTTCAGGTCTTGCGTCGCCCCGAGATCGGAAGAGCGGGATCACCGA	3D	53673	8.71551e-05	0.420068	294	0.215399	0.258365	0.421076
Rain-fed	SIL	rs33443	TGCAGCGTCGCAACAGCGGAAGGTCGGTGGGCGGGCCG	2B	67141	0.000128884	0.180272	294	0.215399	0.256252	0.460972
Rain-fed	SIL	rs33442	TGCAGCGTCGCAACAGCGGAAGGTCGGTGGGCGGGCCG	2B	67141	0.000146298	0.185374	294	0.215399	0.25557	0.460972
Rain-fed	SIL	rs32171	TGCAGCGGCGGCATGGTTAGCTGCTGGGATCTCGAAAAAATGGTGGCGACAACACAATTAATGT	3B	52346	0.000147358	0.190476	294	0.215399	0.255531	0.460972
Rain-fed	SIL	rs59776	TGCAGTCTTTCAATGTTTGGGGGTCTTTTCCTTTCGGTATCAGGACAATGACTGTGTCATTTAT	3A	107198	0.000148591	0.110544	294	0.215399	0.255486	0.460972
Rain-fed	SIL	rs43316	TGCAGGACATGGAGAAGACAAATGGATCCGCCACAGTCGGCCATAAACTAGTGTAGTGTATTCG	2B	68278	0.000159022	0.493197	294	0.215399	0.255122	0.460972
Rain-fed	SIL	rs43317	TGCAGGACATGGAGAAGACAAATGGATCCGCCACAGTCGGCCATAAACTAGTGTAGTGTATTCG	2B	68278	0.000159022	0.493197	294	0.215399	0.255122	0.460972
Rain-fed	SIL	rs48743	TGCAGGCTAGGGTGCTCGACTGGTGATGGCCGAGATCGGAAGAGCGGGATCACCGACTGCCCAT	1B	100170	0.000244915	0.295918	294	0.215399	0.252808	0.571461
Rain-fed	SIL	rs50075	TGCAGGGCAATGGCGGGGAAAGATGACGGCTCAGATTCGATCTTTGAAGATGCTGCCACGGGAT	6B	43284	0.000262601	0.0731293	294	0.215399	0.252436	0.571461
Rain-fed	SIL	rs61558	TGCAGTGGCTGCCCTCTGCATCATTTCGCTCTCGAGCTCTCATGGCAAATTGTTCTGAAACCCG	4A	120274	0.000264225	0.129252	294	0.215399	0.252403	0.571461
Rain-fed	SIL	rs52728	TGCAGGTCACCATCAACAAGTTTGAGGAGCTGAAGAAGAAGGAGGAGGCCGCCTCCGCCGCCGC	1B	25027	0.000271953	0.0935374	294	0.215399	0.252249	0.571461
Rain-fed	SIL	rs52729	TGCAGGTCACCATCAACAAGTTTGAGGAGCTGAAGAAGAAGGAGGAGGCCGCCTCCGCCGCCGC	1B	25027	0.000271953	0.0935374	294	0.215399	0.252249	0.571461
Rain-fed	SIL	rs44265	TGCAGGAGCCAGGGCCGCCGCCTCCTTTGGTTCGTCAAGATGCGTTCAACTTCACGCTGGGCCC	3B	54619	0.000285654	0.190476	294	0.215399	0.251987	0.571461
Rain-fed	SIL	rs61557	TGCAGTGGCTGCCCTCTGCATCATTTCGCTCTCGAGCTCTCATGGCAAATTGTTCTGAAACCCG	4A	120274	0.000289134	0.127551	294	0.215399	0.251923	0.571461
Rain-fed	SIL	rs60745	TGCAGTGCCCCATCGACCAAGTCGGAGCTGCTTCGTCGGCGGACACCACGACGCTCACGCGAAA	3B	54619	0.000302862	0.207483	294	0.215399	0.251676	0.572568
Rain-fed	SIL	rs1358	TGCAGAACCGCCTTGCAGCGGCAATGGGGAATGGATGTGCAATGATGATTCGTGTATCTCTGGA	2B	67141	0.000330442	0.231293	294	0.215399	0.251212	0.574732
Rain-fed	SIL	rs1357	TGCAGAACCGCCTTGCAGCGGCAATGGGGAATGGATGTGCAATGATGATTCGTGTATCTCTGGA	2B	67141	0.000330442	0.231293	294	0.215399	0.251212	0.574732
Rain-fed	SIL	rs24174	TGCAGCCCGTCGCGGGCGTCGAGGGCCACCGCAAGCTTCGCTCCCCACCCGACCAAGAGAAGGC	3B	54619	0.000353736	0.190476	294	0.215399	0.25085	0.581112
Rain-fed	SIL	rs45109	TGCAGGATAATAGGGCTCATGGAGCTTCGCACTTGCCCCTTCGCTTCTCTGCTAAGCCAAGTCC	4B	58338	0.00036084	0.411565	294	0.215399	0.250745	0.581112
Rain-fed	SIL	rs26872	TGCAGCCTCGCGGAATGCTTGAAAAACATCGATGGCAATTGCAGTGCTGTCGCACGTCGTCGTG	6A	0	0.000404444	0.0782313	294	0.215399	0.250139	0.609501
Rain-fed	SIL	rs31235	TGCAGCGCTGGGCGCGGTAGGGCATCGTCAGAATCGCGATTTTGAATCGGATCGGAGCTCCAAT	1A	61564	0.000406503	0.363946	294	0.215399	0.250112	0.609501
Rain-fed	SIL	rs49525	TGCAGGGAATGGGAGACCGAAGCACCGCCGAGGCCGAACGATGAAGGCTAGGGTGTCACACATC	7A	103744	0.000445878	0.323129	294	0.215399	0.249623	0.616862
Rain-fed	SIL	rs61900	TGCAGTGTAAACTTAACAAGGAGGTGACGGGTGTGAATCACGTCCCACCACATTTTTGTAGGTT	3A	156205	0.000478122	0.119048	294	0.215399	0.249253	0.616862
Rain-fed	SIL	rs61899	TGCAGTGTAAACTTAACAAGGAGGTGACGGGTGTGAATCACGTCCCACCACATTTTTGTAGGTT	3A	156205	0.000478122	0.119048	294	0.215399	0.249253	0.616862
Rain-fed	SIL	rs42971	TGCAGGAATGATATGATTTTTACCTGATTATCTATTGTTAACTTCTGGCAGGTTATCTTCAGGG	1D	0	0.000482345	0.112245	294	0.215399	0.249207	0.616862
Rain-fed	SIL	rs42970	TGCAGGAATGATATGATTTTTACCTGATTATCTATTGTTAACTTCTGGCAGGTTATCTTCAGGG	1D	0	0.000482345	0.112245	294	0.215399	0.249207	0.616862
Rain-fed	SIL	rs29161	TGCAGCGATGAAATCACCCCCACAAATGCTTCGCACAAATGGGCGAATAACGCTAGAGTCAAGA	1B	44438	0.000523902	0.326531	294	0.215399	0.24877	0.650866
Rain-fed	SIL	rs33218	TGCAGCGTATGGTGGGGCCTCCAGGGCACTCGGCCCCCG	3B	54619	0.000587529	0.176871	294	0.215399	0.248166	0.668528
Rain-fed	SIL	rs782	TGCAGAAATAAGGTGAGAGAAATGCCTCCTGTTACAGCCTTACATGTGAAGCGAAATAAGCATT	2B	67141	0.000588949	0.166667	294	0.215399	0.248153	0.668528
Rain-fed	SIL	rs14857	TGCAGCACGCCAACTGTGGTACCCCTGTGACGGGAGCGGAGGTCAAGGTCATCTCTCCG	5B	84903	0.000607242	0.185374	294	0.215399	0.247992	0.668528
Rain-fed	SIL	rs1261	TGCAGAACCAACACCAAGCAGCTATTGCAGACAACTGACAAGAACCAAAACAACAGATGCACTG	2B	67141	0.000614993	0.258503	294	0.215399	0.247925	0.668528
Rain-fed	SIL	rs1262	TGCAGAACCAACACCAAGCAGCTATTGCAGACAACTGACAAGAACCAAAACAACAGATGCACTG	2B	67141	0.000614993	0.258503	294	0.215399	0.247925	0.668528
Rain-fed	SIL	rs5819	TGCAGAGCACCTGGTCGGGCGGCACGCGAGCGCGGCGGGATCACTGTCTATCGGTACGGCGACG	2B	60320	0.000633221	0.348639	294	0.215399	0.247771	0.671554
Rain-fed	SIL	rs41267	TGCAGCTTGAGGCGCTGCTGTCGCGTCGCGGGGAGCGAGCACCTATGGGGCAGGGCCCCTTTTT	2B	13658	0.000706271	0.0612245	294	0.215399	0.247197	0.714188
Rain-fed	SIL	rs41266	TGCAGCTTGAGGCGCTGCTGTCGCGTCGCGGGGAGCGAGCACCTATGGGGCAGGGCCCCTTTTT	2B	13658	0.000706271	0.0612245	294	0.215399	0.247197	0.714188
Rain-fed	SIL	rs12568	TGCAGCAAGGCTGCAAGACTAGCTTGCTCTACCCCGCTAAGTTCTCGTTTAAAGTGTATCGCCG	5B	62719	0.000727062	0.272109	294	0.215399	0.247045	0.718503
Rain-fed	SIL	rs8879	TGCAGATCTGTTCTGCCAGTTTCCCCCTTCACGAGCGACTAATTCGTGCTAATCGGTGCGGCGT	2B	67141	0.000750052	0.27381	294	0.215399	0.246881	0.724129
Rain-fed	SIL	rs41265	TGCAGCTTGAGGCGCTGCTGTCGCGTCGCGGGGAGCGAGCACCTATGGGGCAGGGCCCCTTTTT	2B	13658	0.000777325	0.0629252	294	0.215399	0.246694	0.724129
Rain-fed	SIL	rs16244	TGCAGCAGCAATCCGCCTGGAGCCATAGCCCGCTTGTGGCACCAGCTGGCAGCTCGCCAGCAAA	3B	52346	0.000782717	0.130952	294	0.215399	0.246658	0.724129
Rain-fed	SIL	rs52498	TGCAGGTAGTAGGAGTATTATTGTACGTATGCATGTGAGTGGTTTCCTTTTTTCCTGCTTTGTG	1A	61564	0.000806561	0.0969388	294	0.215399	0.2465	0.730644
Rain-fed	SIL	rs36	TGCAGAAAAACACTCAGACTGGCCCAGTTAGAGAAGTTTACGTACTTTCCATCGTATTTTTTTG	2A	59228	0.000864877	0.0969388	294	0.215399	0.246134	0.752132
Rain-fed	SIL	rs35	TGCAGAAAAACACTCAGACTGGCCCAGTTAGAGAAGTTTACGTACTTTCCATCGTATTTTTTTG	2A	59228	0.000864877	0.0969388	294	0.215399	0.246134	0.752132
Rain-fed	SIL	rs25188	TGCAGCCGCCAAGACCGCACTCGGCAGTCGACGCCCGAGATCGGAAGAGCGGGATCACCGACTG	5A	7957	0.000891797	0.311224	294	0.215399	0.245974	0.758613
Rain-fed	SIL	rs10964	TGCAGCAAAGGGATGGAACAAGGATACCGCACCCACCTCGTTCCTGCCTCCGTCAAAAGCGTGA	4B	50376	0.00091789	0.19898	294	0.215399	0.245823	0.758613
Rain-fed	SIL	rs62911	TGCAGTTCACGGCGCGTGCGGTCCAGACGAACGCACCGACGCCCCCTATAGCTCAGCAGCACGT	1A	113100	0.00092467	0.107143	294	0.215399	0.245785	0.758613
Rain-fed	SW	rs64172	TGCAGTTGCGCTTGGGTGTCTTGTGTTGCGATTATGCTCGGACTAGGTCGGTTGCAAGAACAAC	3A	57080	0.000158578	0.409864	294	0.138502	0.182069	0.999837
Rain-fed	SW	rs21111	TGCAGCCACCAACAACTGACGACAACACCATGGCGGGCCCATCATAAGGCCCGCAACATAGATC	5B	96844	0.000296692	0.112245	294	0.138502	0.178395	0.999837
Rain-fed	SW	rs29508	TGCAGCGCACCGCCACTACGGCGGAAGAGGTTGCGGCCGTAGCTGCCGCGGGCGCGTTTGGGTT	4A	61015	0.000352415	0.285714	294	0.138502	0.177391	0.999837
Rain-fed	SW	rs29509	TGCAGCGCACCGCCACTACGGCGGAAGAGGTTGCGGCCGTAGCTGCCGCGGGCGCGTTTGGGTT	4A	61015	0.000352415	0.285714	294	0.138502	0.177391	0.999837
Rain-fed	SW	rs27610	TGCAGCCTTCGGGGAGCGCAGGCGGGAGACCTGCCG	5B	113896	0.000358037	0.170068	294	0.138502	0.177299	0.999837
Rain-fed	SW	rs27598	TGCAGCCTTCGAGGAGCGCGGGCGGGAGACCTGCCG	5B	113896	0.000383079	0.171769	294	0.138502	0.176906	0.999837
Rain-fed	SW	rs44178	TGCAGGAGCACGTCGCCGAGCTCCTAGATACCGCGGCTTCAAGGGCACCACCTTTTTGCGTCTA	6B	47831	0.000493957	0.462585	294	0.138502	0.17543	0.999837
Rain-fed	SW	rs736	TGCAGAAAGGTACCACTCATTCGTACATCACTCCAACTGATGTATGAAGGTTGTTCATGGCGAC	4B	56065	0.000538668	0.115646	294	0.138502	0.174928	0.999837
Rain-fed	SW	rs55629	TGCAGTAAACCAATCAAAATGCATGGAACTCGCAGCGCTGCTCCCGCTTGTTCCCTTCGCCG	3D	53673	0.000587476	0.445578	294	0.138502	0.174427	0.999837
Rain-fed	SW	rs9781	TGCAGATGTTAGAAAACAGCCAAAAACTCCCTCAAGACGTCCTCAGATCAAAATGTCTACAACA	6B	47831	0.000587859	0.127551	294	0.138502	0.174423	0.999837
Rain-fed	SW	rs58092	TGCAGTCCAACTCGGACTAGCTTTCCGCTGGTCCTCTCATATATATAGGAGCAAGCCACACGAC	5B	64992	0.000590805	0.498299	294	0.138502	0.174394	0.999837
Rain-fed	SW	rs61640	TGCAGTGGGCGCGTTTCTGACGCACTGTGGGTGGAACTCCGTCCTAGAGGCAGTGGCCGCGGGC	2B	13658	0.00063943	0.10034	294	0.138502	0.173938	0.999837
Rain-fed	SW	rs51260	TGCAGGGGGCCGTCGCAAGTCAGCGGCGGCCTAGAAGAGGTCTGAAACCCCGAGATCGGAAGAG	6B	47263	0.000679827	0.229592	294	0.138502	0.173584	0.999837
Rain-fed	SW	rs56325	TGCAGTACCCTGAACAATTACTCCCTCCCTTTCTTGTTACTTTGTACTTCCTCCGTCCGAGATC	2A	74319	0.000725245	0.180272	294	0.138502	0.173212	0.999837
Rain-fed	SW	rs58130	TGCAGTCCACAGAAGCTCCCAGCTCCCTTTCACGGAGCCACCTCCAATTTTCCACATAGCTGGA	6A	99391	0.000780783	0.285714	294	0.138502	0.172787	0.999837
Rain-fed	SW	rs18347	TGCAGCAGTACGACAAGGTCGTCCGCCCACTTCTTGACGACGGTGAACTTGCAGATGGAGTTGA	6B	47831	0.000804055	0.212585	294	0.138502	0.172618	0.999837
Rain-fed	SW	rs23327	TGCAGCCCATGCTACGCTGGCTCGTCTACCTCGAGGGGATCTGGGAATCGGGGACGAGACACAC	4B	56065	0.000854972	0.12415	294	0.138502	0.172266	0.999837
Rain-fed	SW	rs39490	TGCAGCTGGAGCCCAAGTTCCACCTCATGGGCTTCTCCATGGGCGGCGAGATCATGTGGAGCTG	1B	47847	0.000862477	0.488095	294	0.138502	0.172215	0.999837
Rain-fed	TKW	rs43536	TGCAGGACGAATTGGTGGAGGCTTGCCCTAGTTCCGATCGTCTCTTCAGTTGGGGTAGCGGCGG	1A	19439	5.61359e-05	0.137755	294	0.0811343	0.134314	0.996701
Rain-fed	TKW	rs61640	TGCAGTGGGCGCGTTTCTGACGCACTGTGGGTGGAACTCCGTCCTAGAGGCAGTGGCCGCGGGC	2B	13658	7.35466e-05	0.10034	294	0.0811343	0.132592	0.996701
Rain-fed	TKW	rs64709	TGCAGTTTAGCCATAGGTGCGGCGCGAGTTCAACCGCTTTGCCTAGCAGCACAATGCTTATATT	2B	10243	0.000175447	0.164966	294	0.0811343	0.127091	0.996701
Rain-fed	TKW	rs39960	TGCAGCTGGGTCAGCCATCTCGTGAAGAAGCATCACCCGAGGACGCCGCGCTGAGCCTCGCGTC	6B	47831	0.000193307	0.113946	294	0.0811343	0.126481	0.996701
Rain-fed	TKW	rs39961	TGCAGCTGGGTCAGCCATCTCGTGAAGAAGCATCACCCGAGGACGCCGCGCTGAGCCTCGCGTC	6B	47831	0.000193307	0.113946	294	0.0811343	0.126481	0.996701
Rain-fed	TKW	rs53594	TGCAGGTCTGGTCCGAAGCAGAGGAGAAGGCACGCCTCGGCGGCCGCAATTGGGAAGGCAGCGT	2B	111506	0.000201164	0.117347	294	0.0811343	0.126231	0.996701
Rain-fed	TKW	rs53595	TGCAGGTCTGGTCCGAAGCAGAGGAGAAGGCACGCCTCGGCGGCCGCAATTGGGAAGGCAGCGT	2B	111506	0.000201164	0.117347	294	0.0811343	0.126231	0.996701
Rain-fed	TKW	rs11845	TGCAGCAACGTGACGAGAGTCGGGGACGAAGTCTTCATAATACCTATGCCAACAGTCCATGACC	6B	95598	0.000231404	0.0748299	294	0.0811343	0.125353	0.996701
Rain-fed	TKW	rs11846	TGCAGCAACGTGACGAGAGTCGGGGACGAAGTCTTCATAATACCTATGCCAACAGTCCATGACC	6B	95598	0.000231404	0.0748299	294	0.0811343	0.125353	0.996701
Rain-fed	TKW	rs18105	TGCAGCAGGGCTTATAAACCACTCCGAGCCCCTCTCAACTAGCAAGGTGGGACTAAATTTTGGT	5B	15945	0.000254304	0.314626	294	0.0811343	0.124762	0.996701
Rain-fed	TKW	rs14552	TGCAGCACCTAAACCTACAACAACCGCTATACACTCCTCAACCAAACAACAAATCTACTATACT	2B	13658	0.000272675	0.164966	294	0.0811343	0.124325	0.996701
Rain-fed	TKW	rs42986	TGCAGGAATGATTTGGTTTTTAACAGAACAACAAATATTTATTTTTTGCAGGTTATCTTTTGAG	2B	13658	0.000289535	0.108844	294	0.0811343	0.12395	0.996701
Rain-fed	TKW	rs9345	TGCAGATGCTTCTGGCAATTGGCTGTGCACCCTTCTTGCTTGCAAAAGTGCTTCGGAAGGATGG	2B	111506	0.000307802	0.079932	294	0.0811343	0.123568	0.996701
Rain-fed	TKW	rs21111	TGCAGCCACCAACAACTGACGACAACACCATGGCGGGCCCATCATAAGGCCCGCAACATAGATC	5B	96844	0.000369203	0.112245	294	0.0811343	0.122435	0.996701
Rain-fed	TKW	rs16045	TGCAGCAGATAAACCGCCCTGACGCCGTCTCCTTCTCGGCAAGGAGTATCTCGGTACGGCATAG	2B	106948	0.000451511	0.171769	294	0.0811343	0.121184	0.996701
Rain-fed	TKW	rs60542	TGCAGTGCAGCCTCGTTTAGTAGTTTGGCGCGGCCGCCGAGATCGGAAGAGCGGGATCACCGAC	6A	30838	0.000459144	0.0765306	294	0.0811343	0.12108	0.996701
Rain-fed	TKW	rs60543	TGCAGTGCAGCCTCGTTTAGTAGTTTGGCGCGGCCGCCG	6A	30838	0.000459144	0.0765306	294	0.0811343	0.12108	0.996701
Rain-fed	TKW	rs40054	TGCAGCTGGTGATACGGCACTTGCAGCGTGTTGAACGTCTGGACAGAGAGAACATTGAGCCCCG	6B	47831	0.000476444	0.122449	294	0.0811343	0.120851	0.996701
Rain-fed	TKW	rs32644	TGCAGCGGGCGTGCGTGAGCTTATGTCCAGCAGTGCTCGATCAGTGTCGTGCTTATCTATGGCC	2B	111506	0.000581704	0.132653	294	0.0811343	0.119615	0.996701
Rain-fed	TKW	rs31109	TGCAGCGCTCGAAGTACAGCGTCCACGGCGTTTCAATGTCGGACGCGTACCTCGGCTCGTTCCG	2B	111506	0.000584102	0.085034	294	0.0811343	0.11959	0.996701
Rain-fed	TKW	rs31108	TGCAGCGCTCGAAGTACAACGTCCACGGCGTTTCAATGTCGGGCGCGTACCTCGGCTCGTTCCG	2B	111506	0.00059428	0.0833333	294	0.0811343	0.119483	0.996701
Rain-fed	TKW	rs50150	TGCAGGGCAGCATCTCCAAGCTCAAATCGCAACTGAAGCCTTTCTGGCACACGTACCCGTATGA	2B	105812	0.000620726	0.227891	294	0.0811343	0.119214	0.996701
Rain-fed	TKW	rs50151	TGCAGGGCAGCATCTCCAAGCTCAAATCGCAACTGAAGCCTTTCTGGCACACGTACCCGTATGA	2B	105812	0.000620726	0.227891	294	0.0811343	0.119214	0.996701
Rain-fed	TKW	rs1514	TGCAGAACTACAACACAGGGTATAAAGAAACCATAATTGAGAATTGCAGCATCTGTATAGATGA	6B	9097	0.000684198	0.146259	294	0.0811343	0.118613	0.996701
Rain-fed	TKW	rs9716	TGCAGATGTGAGGACCTCGGACTTACAGTACACATGACGATTCAACCCCGTGCGTTTGGCCCTT	2B	7969	0.000723714	0.112245	294	0.0811343	0.118268	0.996701
Rain-fed	TKW	rs9717	TGCAGATGTGAGGACCTCGGACTTACAGTACACATGACGATTCAACCCCGTGCGTTTGGCCCTT	2B	7969	0.000723714	0.112245	294	0.0811343	0.118268	0.996701
Rain-fed	TKW	rs23650	TGCAGCCCCGCCAGAGTGTGGGCGATCAGGTCCCTGTCCATCTTCAACTTCGAGACCTCCTCCT	2B	13658	0.000741059	0.115646	294	0.0811343	0.118122	0.996701
Rain-fed	TKW	rs32643	TGCAGCGGGCGTGCGTGAGCTTATGTCCAGCAGTGCTCGATCAGTGTCGTGCTTATCTATGGCC	2B	111506	0.000844338	0.130952	294	0.0811343	0.11732	0.996701
Rain-fed	TKW	rs52517	TGCAGGTAGTGGTATGCGACGATGGCAACTAGAAGCGGCAAATCATGTTATGTGGTCATGGTTG	2B	111506	0.000850817	0.102041	294	0.0811343	0.117273	0.996701
Rain-fed	TKW	rs59628	TGCAGTCTGGGATCGAAGCGCATGGACAGCGGGCAGTGTGCCCGCAGAGCGCTCGCGCCCGTCC	6B	67160	0.000910284	0.205782	294	0.0811343	0.116858	0.996701
Rain-fed	TKW	rs50041	TGCAGGGCAAACCAGTGGACGACGAACACGCAAACAAGCAACCGTACGAACAGGACGAGTCAGA	4B	58338	0.000918795	0.318027	294	0.0811343	0.116801	0.996701
Rain-fed	TKW	rs35345	TGCAGCTATACATGCGGCGACGCAGAAAGTACCACCGAGATCGGAAGAGCGGGATCACCGACTG	1B	76285	0.000977055	0.328231	294	0.0811343	0.116424	0.996701
SW Spike weight, GN Grain number, GY Grain yield, TKW Thousand kernel weight, SIL Spike internode length.

## Sheet: Classic
Env	trait	SNP	Sequence	Chromosome	Position	P.value	maf	nobs	Rsquare.of.Model.without.SNP	Rsquare.of.Model.with.SNP	FDR_Adjusted_P-values
Well-watered	PC1	rs57981	TGCAGTCATCGCCGCTGTCCTGCACCTCCTGTACTAGCCATGGTTAGTATGTGTAGAGTGCCGT	7A	71904	4.60218e-05	0.107143	294	0.183842	0.23203	0.527018
Well-watered	PC1	rs438	TGCAGAAACCAAAATTTTCGCCAGTGCCCATTGATGAACCGCACGAGGGCACGCATTGCACTGC	1A	41098	4.76135e-05	0.0697279	294	0.183842	0.231837	0.527018
Well-watered	PC1	rs439	TGCAGAAACCAAAATTTTCGCCAGTGCCCATTGATGAACCGCACGAGGGCACGCATTGCACTGC	1A	41098	4.76135e-05	0.0697279	294	0.183842	0.231837	0.527018
Well-watered	PC1	rs42315	TGCAGGAACCGAGGCCGTTGGGGGGAGACGAGGCGCCATGTAGCTGACGCGGCTGGCCCGCGGC	7A	103176	6.55564e-05	0.285714	294	0.183842	0.23003	0.527018
Well-watered	PC1	rs1445	TGCAGAACGCCCGCCATCATGGCTGAACTCAGCAGGTGGTGAAGTGTCTCCATCACGAGGACGA	7A	71904	9.27779e-05	0.110544	294	0.183842	0.228076	0.527018
Well-watered	PC1	rs1446	TGCAGAACGCCCGCCATCATGGCTGAACTCAGCAGGTGGTGAAGTGTCTCCATCACGAGGACGA	7A	71904	9.27779e-05	0.110544	294	0.183842	0.228076	0.527018
Well-watered	PC1	rs24220	TGCAGCCCGTGTACGCGCGTGGCGGCCGAAGGCTTTAGGCCTGTGCGAGCTTTTCTCCTTTGTT	5B	38769	9.6963e-05	0.102041	294	0.183842	0.227828	0.527018
Well-watered	PC1	rs24219	TGCAGCCCGTGTACGCGCGTGGCGGCCGAAGGCTTTAGGCCTGTGCGAGCTTTTCTCCTTTGTT	5B	38769	9.6963e-05	0.102041	294	0.183842	0.227828	0.527018
Well-watered	PC1	rs41047	TGCAGCTTCTCACTGGTACAAAAAGGGTCTGTTGTCCCGAGATCGGAAGAGCGGGATCACCGAC	7A	70767	0.000197236	0.0731293	294	0.183842	0.223862	0.919053
Well-watered	PC1	rs49457	TGCAGGGAAGAACCAAACCAAAGCACAGCGGAGGTTCCACGGAACTTTTCATGCCAGGGAAGGA	7A	70767	0.000233276	0.171769	294	0.183842	0.22293	0.919053
Well-watered	PC1	rs51207	TGCAGGGGGAAGTCAAGGAGGAAGAAAACTTAGCGCACACACTGAAAAAACGACGTGGACGAAC	5A	5684	0.00025184	0.387755	294	0.183842	0.222506	0.919053
Well-watered	PC1	rs2721	TGCAGAATCTCTTCAACACACCAGGAGCAAGAGCTGGTAGCCAACCCACACTAAACCGAGATCG	5A	9093	0.000298204	0.295918	294	0.183842	0.221571	0.919053
Well-watered	PC1	rs50810	TGCAGGGCTTGCCCATTACGACGTTGTGCGGAGGGGAGGAGAAGAGGTGCGAGGAGAGGAGGTA	5A	5684	0.000321204	0.318027	294	0.183842	0.221161	0.919053
Well-watered	PC1	rs49257	TGCAGGCTTAGAGTTGCATGTCGAGCGCAGACTTCCAACTAGGACAAAAAGTGGCCGAGATCGG	3A	171063	0.000341953	0.251701	294	0.183842	0.220815	0.919053
Well-watered	PC1	rs7805	TGCAGATATAGAAGAGAAGAAAGCCAAGGCCAAGGATGTGAAGTGCAAAGGAGCAGCTGTGCTC	3B	58028	0.000357021	0.115646	294	0.183842	0.220578	0.919053
Well-watered	PC1	rs34680	TGCAGCTACGGAAGCGTCCGAATAGACAACCGATTCCCTCTGCTCTAGCGCACTGCTCACAGCA	2A	58660	0.000374733	0.0646259	294	0.183842	0.220311	0.919053
Well-watered	PC1	rs29212	TGCAGCGATGCAACATGCGGCACAGGGACAGTATAGGGAGCGCCATACAGCGCCTCGTAGGGAA	6A	94843	0.000378115	0.153061	294	0.183842	0.220261	0.919053
Well-watered	PC1	rs39065	TGCAGCTGCGGTCGCGGCGGGAGAGCTTGCTCGTCGTCGTCGTCGTCGTCGTCGGCGTGCTGCT	7A	70767	0.000393915	0.079932	294	0.183842	0.220036	0.919053
Well-watered	PC1	rs20201	TGCAGCATTACTAGCTGGTAAGCAAAGAAGATCATGGAACTCCTTGCCTTTCGCCAGAATGGCC	1B	75148	0.000401591	0.285714	294	0.183842	0.21993	0.919053
Well-watered	PC1	rs15934	TGCAGCAGAGATGTCCTGGCGCACCGCGGAGCCCTCGAATGAGCTCTCACGGGCACGCGAGGGC	7A	70767	0.00050109	0.0901361	294	0.183842	0.218714	0.991123
Well-watered	PC1	rs15935	TGCAGCAGAGATGTCCTGGCGCACCGCGGAGCCCTCGAATGAGCTCTCACGGGCACGCGAGGGC	7A	70767	0.00050109	0.0901361	294	0.183842	0.218714	0.991123
Well-watered	PC1	rs16676	TGCAGCAGCCACTCCCACGCGCCTGTTCCTTACTAGTGCGCCACCCACATTGATCTTTATGAAG	7A	0	0.000552311	0.454082	294	0.183842	0.218181	0.991123
Well-watered	PC1	rs53128	TGCAGGTCCTCGCTCCTGCGCCGCCGCTCCCTCTAACAAGATGGGTTAGAGCATCTCCAGCCGC	7A	103176	0.000559432	0.452381	294	0.183842	0.218111	0.991123
Well-watered	PC1	rs45095	TGCAGGATAAAGAATAATGACATTGGGTCATAGGCATCATCTATACGTGTGCCAAATATTAACG	7B	52330	0.000573726	0.0782313	294	0.183842	0.217973	0.991123
Well-watered	PC1	rs16529	TGCAGCAGCAGGATACCGTCGATTGAGTCGAGGACGCAGTGGTCACTCAAGAGCGGGAGGTGGA	2B	77383	0.00057852	0.117347	294	0.183842	0.217927	0.991123
Well-watered	PC1	rs5823	TGCAGAGCACGAAGTCCACGGCGTGATCCTTTTACTTTATTCCTTAAGCCAAGGGAGGTCGTAC	4A	9109	0.000601122	0.079932	294	0.183842	0.217718	0.991123
Well-watered	PC1	rs42631	TGCAGGAAGCAGCAGTGTTCGGCCATCCTGTTACTGAAGCGCCGAGATCGGAAGAGCGGGATCA	7A	70767	0.000634043	0.159864	294	0.183842	0.217427	0.991123
Well-watered	PC1	rs12518	TGCAGCAAGGCCTCCTGGGCTTCCCTGGAGGTCTCCGTCACCGAGATCGGAAGAGCGGGATCAC	7B	50057	0.000646569	0.0782313	294	0.183842	0.21732	0.991123
Well-watered	PC1	rs4719	TGCAGACTACATGGTCGTCCCTTGCTTAGTTAGATGCTAACCCCCACCCACTTTTACACTAACC	2B	59184	0.000704036	0.459184	294	0.183842	0.216855	0.991123
Well-watered	PC1	rs54704	TGCAGGTGTTGCGCTGGACGATTACTATAAATGAAAAGCTTACACTAGTAGAAAACATGGCATC	2B	72825	0.000705159	0.0731293	294	0.183842	0.216846	0.991123
Well-watered	PC1	rs35796	TGCAGCTCACCAGGGAGCCGTCGTCATCGCCCTGGCCATTTCCGTCGTCACCGAGCTCCAACAA	4A	61015	0.000752977	0.0578231	294	0.183842	0.216489	0.991123
Well-watered	PC1	rs48348	TGCAGGCGGCCAGGCACGTACGTAGATGGTAAGTGCTGATGTGCTCCCGAGGACAGGCGCTGTC	2B	51226	0.000793122	0.0697279	294	0.183842	0.216206	0.991123
Well-watered	PC1	rs20456	TGCAGCCAAACAAGTACAATGGCATCACCCAGGTGGATGCCTGCAATGGCCTCCTTCTCTACCG	4A	146426	0.000795083	0.246599	294	0.183842	0.216193	0.991123
Well-watered	PC1	rs47264	TGCAGGCCGAGAACCTCACTCCTTTGGAAGAGAGCCTGCCGCCACGCTGCGCATGCCGAGATCG	2B	55773	0.000799099	0.0697279	294	0.183842	0.216165	0.991123
Well-watered	PC1	rs28058	TGCAGCGACAACGGCGGGGCCACCTCCTCCATGCCGCTCACGTCGACGCGCAAGAGAACCTGGT	3A	171063	0.00080677	0.195578	294	0.183842	0.216113	0.991123
Well-watered	PC1	rs56860	TGCAGTAGCCTTCGACATGGGTAGCCTCTCCACACTTCCACTCACATATATTGATACATACATA	1B	11376	0.00088556	0.142857	294	0.183842	0.215607	0.991123
Well-watered	PC1	rs56861	TGCAGTAGCCTTCGACATGGGTAGCCTCTCCACACTTCCACTCACATATATTGATACATACATA	1B	11376	0.00088556	0.142857	294	0.183842	0.215607	0.991123
Well-watered	PC1	rs28463	TGCAGCGACGGCCCCGCCCTAGCCGTCGCCCTCTTCGGCCGTTTGTCCCGAGGCGCCGAGATCG	2B	51226	0.000916444	0.0833333	294	0.183842	0.215421	0.991123
Well-watered	PC1	rs54778	TGCAGGTTACTTACACACGAAGGATGAAGAAATTCCTATAGCTGCCCCCCACCGAGATCGGAAG	6D	48941	0.00094711	0.0595238	294	0.183842	0.215242	0.991123
Well-watered	PC1	rs52331	TGCAGGTACGTATACTCTCGAACGCCGCATCTCGGATCTCTCCTCTGCTGTGTTAGGCGAAAAC	1A	83174	0.000957201	0.391156	294	0.183842	0.215185	0.991123
Well-watered	PC1	rs44867	TGCAGGAGGTGGATACGCCGAATCCATATTAGCCAGCAGCACCTCCTTGTAGCTGACAGCGTTA	7A	38914	0.000967532	0.484694	294	0.183842	0.215126	0.991123
Well-watered	PC1	rs63892	TGCAGTTGAGCTATGAATGGTTGCTAGTTCGACTGGTATTGCTTGCTGCTGTCGGTATTAAAGT	7A	71904	0.00099944	0.127551	294	0.183842	0.21495	0.991123
Well-watered	PC2	rs28070	TGCAGCGACAAGCCAAAGAGGGCCCGTAGGGCCCCGCGGGCAGAAAAGAAGTGCAGACCG	1A	50766	0.000151652	0.14966	294	0.0955055	0.141648	0.999898
Well-watered	PC2	rs11979	TGCAGCAACTTCAACCTCGGCGACGGAAGAGGACGCAGAGGAGATGGCGTCGAAGGAAGCAGAG	7D	109512	0.000220279	0.482993	294	0.0955055	0.139337	0.999898
Well-watered	PC2	rs11980	TGCAGCAACTTCAACCTCGGCGACGGAAGAGGACGCAGAGGAGATGGCGTCGAAGGAAGCAGAG	7D	109512	0.000220279	0.482993	294	0.0955055	0.139337	0.999898
Well-watered	PC2	rs41706	TGCAGCTTGTGGAACTCGAGAAACAAGCGGAAGAATCCACTCGCCG	5B	31948	0.000471948	0.0578231	294	0.0955055	0.13466	0.999898
Well-watered	PC2	rs41241	TGCAGCTTGACTGCATAGATACATCTTCATGGACCCTGCGACATTCTACAAACGAGTGGTGGAT	5A	58225	0.000543244	0.268707	294	0.0955055	0.133802	0.999898
Well-watered	PC2	rs59318	TGCAGTCTAAGAACTAAGATTAGTACTAATGTCCATGTCATGGCACCACAACAAGAGAAACTAA	6B	50104	0.000568267	0.494898	294	0.0955055	0.133528	0.999898
Well-watered	PC2	rs23813	TGCAGCCCGAACCCGCGCTCGTAGTACCCGAGGTAGGGGACGCCGTCGGTGCAGTGGACCTGGA	3B	26175	0.000575623	0.239796	294	0.0955055	0.133449	0.999898
Well-watered	PC2	rs9105	TGCAGATGATTGATGGAGCCATCGAACCTTCTGGTGACTACGCAACCGAACTCTCAATGAAAGC	3A	57080	0.000584795	0.414966	294	0.0955055	0.133353	0.999898
Well-watered	PC2	rs53226	TGCAGGTCGATCTCGAAGTTGACGTGTGGGTCCTGGGGAGGCGAGTAGGCTGGCACTGGAGCGC	6A	55893	0.000629344	0.321429	294	0.0955055	0.132907	0.999898
Well-watered	PC2	rs57385	TGCAGTATCGATTGATCGTTCCCTCAGATTACCACTAATTGATTGATGAAGCTAAGATAGATTG	2A	92517	0.00065594	0.0986395	294	0.0955055	0.132656	0.999898
Well-watered	PC2	rs1729	TGCAGAAGAAGTAGTGCTTGAGACACCTTTTGTTCTGCAAGCGTAGCTTTCTGGGCCGTTGGCA	7A	21855	0.000770403	0.0680272	294	0.0955055	0.13168	0.999898
Well-watered	PC2	rs53973	TGCAGGTGCCGAAGTCCCTCCTCTGCCGCGAGACGAAGGAGTATGACCCCCGCCATGCGAGGCG	3B	60303	0.000808628	0.187075	294	0.0955055	0.131387	0.999898
Well-watered	PC2	rs31416	TGCAGCGGAGAGTCAAAACGACCCCATATTAATTATTAGGAATTGGCTGTTGTATCCAGCTCAG	2B	103538	0.000880163	0.333333	294	0.0955055	0.130875	0.999898
Well-watered	PC2	rs41242	TGCAGCTTGACTGCATAGATACATCTTCATGGACCCTGCGACATTCTACAAACGAGTGGTGGAT	5A	58225	0.000948526	0.265306	294	0.0955055	0.130423	0.999898
Rain-fed	PC1	rs45095	TGCAGGATAAAGAATAATGACATTGGGTCATAGGCATCATCTATACGTGTGCCAAATATTAACG	7B	52330	0.000170389	0.0782313	294	0.150508	0.193015	0.960618
Rain-fed	PC1	rs60543	TGCAGTGCAGCCTCGTTTAGTAGTTTGGCGCGGCCGCCG	6A	30838	0.000177284	0.0765306	294	0.150508	0.192785	0.960618
Rain-fed	PC1	rs60542	TGCAGTGCAGCCTCGTTTAGTAGTTTGGCGCGGCCGCCGAGATCGGAAGAGCGGGATCACCGAC	6A	30838	0.000177284	0.0765306	294	0.150508	0.192785	0.960618
Rain-fed	PC1	rs41283	TGCAGCTTGATGCAGCTCCTCCTTCATCGCTCTAATTTTGGAGCGAGCTTCCTTGGCAGCCACC	2A	59228	0.000190111	0.440476	294	0.150508	0.192381	0.960618
Rain-fed	PC1	rs48326	TGCAGGCGGCAATGCTCTATGGGGAGCCTTTCCACGGCGATGAAGCACGAGCTGGCTGCCCTTT	1A	66115	0.000197037	0.227891	294	0.150508	0.192174	0.960618
Rain-fed	PC1	rs11115	TGCAGCAAATTAAGTCTCAGTGTCCAAAAGAAATACATTCAGAGTCGCAGTGAAACAAATCTCT	3D	0	0.000204414	0.129252	294	0.150508	0.191961	0.960618
Rain-fed	PC1	rs7087	TGCAGAGTAGATGATACATTGTGTTTCAAATTAATGAACAAGCGCAATGTACAGAAATTGGAGC	6D	51214	0.000205547	0.158163	294	0.150508	0.191929	0.960618
Rain-fed	PC1	rs48325	TGCAGGCGGCAATGCTCTATGGGGAGCCTTTCCACGGCGATGAAGCACGAGCTGGCTGCCCTTT	1A	66115	0.00023558	0.238095	294	0.150508	0.191141	0.960618
Rain-fed	PC1	rs29458	TGCAGCGCAAGTCTGATTTCCTCATCTCCGTGGTGGGGTTGGAACCGAGATCGGAAGAGCGGGA	6A	25146	0.000285688	0.130952	294	0.150508	0.19003	0.960618
Rain-fed	PC1	rs18422	TGCAGCAGTCAAACGTTAGCCCCGTCGAGCCACCCCCGCACGGACCTCGCGTCGAGCGGCGTGC	2A	59228	0.000339981	0.418367	294	0.150508	0.189029	0.960618
Rain-fed	PC1	rs29362	TGCAGCGCAAACGCGGCAAGAGCGATGTACAGTCAAAACTGATTGACCGAGATCGGAAGAGCGG	2B	55773	0.000377767	0.127551	294	0.150508	0.188425	0.960618
Rain-fed	PC1	rs42440	TGCAGGAACTCCGCGGGGTCGGCGGTACAGTCGTGGTGAGGAGGCAGATCCGAGATCGGAAGAG	2A	59228	0.00042291	0.479592	294	0.150508	0.187778	0.960618
Rain-fed	PC1	rs51491	TGCAGGGTAAGTAATCTATTCGAATAGTCGTGTCCACGATAACAGGACGACTTGGAGTTGTATC	1A	66115	0.000426939	0.261905	294	0.150508	0.187724	0.960618
Rain-fed	PC1	rs42913	TGCAGGAATCCTCATCTTTGCCGACTCCCGAGATCGGAAGAGCGGGATCACCGACTGCCCATAG	2B	111506	0.000496717	0.0629252	294	0.150508	0.186859	0.960618
Rain-fed	PC1	rs22944	TGCAGCCCACCCAAGGACGGGCTCGACACTTCAACGAGTGTCTCCCTGGCTCCGTCGGACATGA	4B	61749	0.00052243	0.164966	294	0.150508	0.186571	0.960618
Rain-fed	PC1	rs48316	TGCAGGCGGATCTGGTCCAGCAGGCGGTCCGCCTCGCCCTCGGCGTCGTCGGCGGCGTCGGGGG	2B	38706	0.000568758	0.289116	294	0.150508	0.186087	0.960618
Rain-fed	PC1	rs11920	TGCAGCAACTCTACTTCATCTACAGAACCAGGTGACATCTTCCAAGCTTGTTTAGCTGGGAGCG	7A	63946	0.000591016	0.304422	294	0.150508	0.185868	0.960618
Rain-fed	PC1	rs47523	TGCAGGCCGTGTCAGAAGGAGCAGCATCGGAGACTCGGCAGAGGAGGAACGGCGTGCGCGGCCG	7A	0	0.000625332	0.139456	294	0.150508	0.185547	0.960618
Rain-fed	PC1	rs16070	TGCAGCAGATCATCAGGGAACACGATCTCGTACATTTTCGCCAGCGCTGTTGTAGCCATCTCTC	2B	38706	0.000641462	0.345238	294	0.150508	0.185402	0.960618
Rain-fed	PC1	rs15374	TGCAGCACGTTGGTATCAATGTGAGAACCTGCCATGCCGAAGAAAGAATGCCATATCCAAAGAT	4B	61749	0.000715453	0.142857	294	0.150508	0.184782	0.960618
Rain-fed	PC1	rs20076	TGCAGCATGTCTCTTCTGTGATTGCTGAGACGGCGGAGACGGCAGACGTGGAGTTGGACCAGGA	3B	46662	0.000823717	0.117347	294	0.150508	0.183984	0.960618
Rain-fed	PC2	rs61640	TGCAGTGGGCGCGTTTCTGACGCACTGTGGGTGGAACTCCGTCCTAGAGGCAGTGGCCGCGGGC	2B	13658	7.81598e-05	0.10034	294	0.0906111	0.141131	0.998466
Rain-fed	PC2	rs11845	TGCAGCAACGTGACGAGAGTCGGGGACGAAGTCTTCATAATACCTATGCCAACAGTCCATGACC	6B	95598	0.000101977	0.0748299	294	0.0906111	0.139461	0.998466
Rain-fed	PC2	rs11846	TGCAGCAACGTGACGAGAGTCGGGGACGAAGTCTTCATAATACCTATGCCAACAGTCCATGACC	6B	95598	0.000101977	0.0748299	294	0.0906111	0.139461	0.998466
Rain-fed	PC2	rs43536	TGCAGGACGAATTGGTGGAGGCTTGCCCTAGTTCCGATCGTCTCTTCAGTTGGGGTAGCGGCGG	1A	19439	0.000155968	0.137755	294	0.0906111	0.136805	0.998466
Rain-fed	PC2	rs21111	TGCAGCCACCAACAACTGACGACAACACCATGGCGGGCCCATCATAAGGCCCGCAACATAGATC	5B	96844	0.000234091	0.112245	294	0.0906111	0.134281	0.998466
Rain-fed	PC2	rs18105	TGCAGCAGGGCTTATAAACCACTCCGAGCCCCTCTCAACTAGCAAGGTGGGACTAAATTTTGGT	5B	15945	0.000376081	0.314626	294	0.0906111	0.131353	0.998466
Rain-fed	PC2	rs42986	TGCAGGAATGATTTGGTTTTTAACAGAACAACAAATATTTATTTTTTGCAGGTTATCTTTTGAG	2B	13658	0.000386484	0.108844	294	0.0906111	0.131185	0.998466
Rain-fed	PC2	rs39960	TGCAGCTGGGTCAGCCATCTCGTGAAGAAGCATCACCCGAGGACGCCGCGCTGAGCCTCGCGTC	6B	47831	0.000428077	0.113946	294	0.0906111	0.130556	0.998466
Rain-fed	PC2	rs39961	TGCAGCTGGGTCAGCCATCTCGTGAAGAAGCATCACCCGAGGACGCCGCGCTGAGCCTCGCGTC	6B	47831	0.000428077	0.113946	294	0.0906111	0.130556	0.998466
Rain-fed	PC2	rs53594	TGCAGGTCTGGTCCGAAGCAGAGGAGAAGGCACGCCTCGGCGGCCGCAATTGGGAAGGCAGCGT	2B	111506	0.000473671	0.117347	294	0.0906111	0.129935	0.998466
Rain-fed	PC2	rs53595	TGCAGGTCTGGTCCGAAGCAGAGGAGAAGGCACGCCTCGGCGGCCGCAATTGGGAAGGCAGCGT	2B	111506	0.000473671	0.117347	294	0.0906111	0.129935	0.998466
Rain-fed	PC2	rs29508	TGCAGCGCACCGCCACTACGGCGGAAGAGGTTGCGGCCGTAGCTGCCGCGGGCGCGTTTGGGTT	4A	61015	0.000638288	0.285714	294	0.0906111	0.12811	0.998466
Rain-fed	PC2	rs29509	TGCAGCGCACCGCCACTACGGCGGAAGAGGTTGCGGCCGTAGCTGCCGCGGGCGCGTTTGGGTT	4A	61015	0.000638288	0.285714	294	0.0906111	0.12811	0.998466
Rain-fed	PC2	rs64709	TGCAGTTTAGCCATAGGTGCGGCGCGAGTTCAACCGCTTTGCCTAGCAGCACAATGCTTATATT	2B	10243	0.000797142	0.164966	294	0.0906111	0.126756	0.998466
Rain-fed	PC2	rs50041	TGCAGGGCAAACCAGTGGACGACGAACACGCAAACAAGCAACCGTACGAACAGGACGAGTCAGA	4B	58338	0.000835804	0.318027	294	0.0906111	0.126468	0.998466
Rain-fed	PC2	rs39490	TGCAGCTGGAGCCCAAGTTCCACCTCATGGGCTTCTCCATGGGCGGCGAGATCATGTGGAGCTG	1B	47847	0.000837019	0.488095	294	0.0906111	0.126459	0.998466
Rain-fed	PC2	rs50151	TGCAGGGCAGCATCTCCAAGCTCAAATCGCAACTGAAGCCTTTCTGGCACACGTACCCGTATGA	2B	105812	0.000901798	0.227891	294	0.0906111	0.126006	0.998466
Rain-fed	PC2	rs50150	TGCAGGGCAGCATCTCCAAGCTCAAATCGCAACTGAAGCCTTTCTGGCACACGTACCCGTATGA	2B	105812	0.000901798	0.227891	294	0.0906111	0.126006	0.998466
Rain-fed	PC2	rs9345	TGCAGATGCTTCTGGCAATTGGCTGTGCACCCTTCTTGCTTGCAAAAGTGCTTCGGAAGGATGG	2B	111506	0.000953333	0.079932	294	0.0906111	0.125669	0.998466
Rain-fed	PC2	rs1514	TGCAGAACTACAACACAGGGTATAAAGAAACCATAATTGAGAATTGCAGCATCTGTATAGATGA	6B	9097	0.00096461	0.146259	294	0.0906111	0.125598	0.998466

## Sheet: Grid
Env	trait	SNP	Sequence	Chromosome	Position	P.value	maf	nobs	Rsquare.of.Model.without.SNP	Rsquare.of.Model.with.SNP	FDR_Adjusted_P-values
Well-watered	PC1	rs57981	TGCAGTCATCGCCGCTGTCCTGCACCTCCTGTACTAGCCATGGTTAGTATGTGTAGAGTGCCGT	7A	71904	9.99556e-06	0.107143	294	0.18697	0.243666	0.307664
Well-watered	PC1	rs438	TGCAGAAACCAAAATTTTCGCCAGTGCCCATTGATGAACCGCACGAGGGCACGCATTGCACTGC	1A	41098	3.07595e-05	0.0697279	294	0.18697	0.237253	0.307664
Well-watered	PC1	rs439	TGCAGAAACCAAAATTTTCGCCAGTGCCCATTGATGAACCGCACGAGGGCACGCATTGCACTGC	1A	41098	3.07595e-05	0.0697279	294	0.18697	0.237253	0.307664
Well-watered	PC1	rs1445	TGCAGAACGCCCGCCATCATGGCTGAACTCAGCAGGTGGTGAAGTGTCTCCATCACGAGGACGA	7A	71904	4.42294e-05	0.110544	294	0.18697	0.235198	0.307664
Well-watered	PC1	rs1446	TGCAGAACGCCCGCCATCATGGCTGAACTCAGCAGGTGGTGAAGTGTCTCCATCACGAGGACGA	7A	71904	4.42294e-05	0.110544	294	0.18697	0.235198	0.307664
Well-watered	PC1	rs24219	TGCAGCCCGTGTACGCGCGTGGCGGCCGAAGGCTTTAGGCCTGTGCGAGCTTTTCTCCTTTGTT	5B	38769	4.95297e-05	0.102041	294	0.18697	0.23456	0.307664
Well-watered	PC1	rs24220	TGCAGCCCGTGTACGCGCGTGGCGGCCGAAGGCTTTAGGCCTGTGCGAGCTTTTCTCCTTTGTT	5B	38769	4.95297e-05	0.102041	294	0.18697	0.23456	0.307664
Well-watered	PC1	rs42315	TGCAGGAACCGAGGCCGTTGGGGGGAGACGAGGCGCCATGTAGCTGACGCGGCTGGCCCGCGGC	7A	103176	8.16657e-05	0.285714	294	0.18697	0.23175	0.443874
Well-watered	PC1	rs49457	TGCAGGGAAGAACCAAACCAAAGCACAGCGGAGGTTCCACGGAACTTTTCATGCCAGGGAAGGA	7A	70767	0.000108279	0.171769	294	0.18697	0.230172	0.523132
Well-watered	PC1	rs7805	TGCAGATATAGAAGAGAAGAAAGCCAAGGCCAAGGATGTGAAGTGCAAAGGAGCAGCTGTGCTC	3B	58028	0.00012219	0.115646	294	0.18697	0.229498	0.531309
Well-watered	PC1	rs4719	TGCAGACTACATGGTCGTCCCTTGCTTAGTTAGATGCTAACCCCCACCCACTTTTACACTAACC	2B	59184	0.000222659	0.459184	294	0.18697	0.226167	0.807349
Well-watered	PC1	rs29212	TGCAGCGATGCAACATGCGGCACAGGGACAGTATAGGGAGCGCCATACAGCGCCTCGTAGGGAA	6A	94843	0.000222809	0.153061	294	0.18697	0.226163	0.807349
Well-watered	PC1	rs50810	TGCAGGGCTTGCCCATTACGACGTTGTGCGGAGGGGAGGAGAAGAGGTGCGAGGAGAGGAGGTA	5A	5684	0.000339952	0.318027	294	0.18697	0.223835	0.874608
Well-watered	PC1	rs24221	TGCAGCCCGTGTACGCGCGTGGCGGCCGAAGGCTTTAGGCCTGTGCGAGCTTTTCTCCTTTGTT	5B	38769	0.000362362	0.181973	294	0.18697	0.223484	0.874608
Well-watered	PC1	rs41047	TGCAGCTTCTCACTGGTACAAAAAGGGTCTGTTGTCCCGAGATCGGAAGAGCGGGATCACCGAC	7A	70767	0.000364582	0.0731293	294	0.18697	0.223451	0.874608
Well-watered	PC1	rs42631	TGCAGGAAGCAGCAGTGTTCGGCCATCCTGTTACTGAAGCGCCGAGATCGGAAGAGCGGGATCA	7A	70767	0.000398985	0.159864	294	0.18697	0.222956	0.874608
Well-watered	PC1	rs15934	TGCAGCAGAGATGTCCTGGCGCACCGCGGAGCCCTCGAATGAGCTCTCACGGGCACGCGAGGGC	7A	70767	0.000424066	0.0901361	294	0.18697	0.222622	0.874608
Well-watered	PC1	rs15935	TGCAGCAGAGATGTCCTGGCGCACCGCGGAGCCCTCGAATGAGCTCTCACGGGCACGCGAGGGC	7A	70767	0.000424066	0.0901361	294	0.18697	0.222622	0.874608
Well-watered	PC1	rs51207	TGCAGGGGGAAGTCAAGGAGGAAGAAAACTTAGCGCACACACTGAAAAAACGACGTGGACGAAC	5A	5684	0.000435649	0.387755	294	0.18697	0.222475	0.874608
Well-watered	PC1	rs53740	TGCAGGTGAGCGAGACGTGCGCGCTGTCGCGGAACTGCGACGCCGAGATCGGAAGAGCGGGATC	2B	59184	0.000438949	0.437075	294	0.18697	0.222434	0.874608
Well-watered	PC1	rs30026	TGCAGCGCCAGCTCCACCGTCGAGTCCTACAGCGGGCCCAGGGCGACGAACGGGCCCCGAGATC	2B	96718	0.000446477	0.309524	294	0.18697	0.222341	0.874608
Well-watered	PC1	rs30025	TGCAGCGCCAGCTCCACCGTCGAGTCCTACAGCGGGCCCAGGGCGACGAACGGGCCCCGAGATC	2B	96718	0.000446477	0.309524	294	0.18697	0.222341	0.874608
Well-watered	PC1	rs39065	TGCAGCTGCGGTCGCGGCGGGAGAGCTTGCTCGTCGTCGTCGTCGTCGTCGTCGGCGTGCTGCT	7A	70767	0.000466712	0.079932	294	0.18697	0.222098	0.874608
Well-watered	PC1	rs5823	TGCAGAGCACGAAGTCCACGGCGTGATCCTTTTACTTTATTCCTTAAGCCAAGGGAGGTCGTAC	4A	9109	0.000552497	0.079932	294	0.18697	0.221177	0.874608
Well-watered	PC1	rs54778	TGCAGGTTACTTACACACGAAGGATGAAGAAATTCCTATAGCTGCCCCCCACCGAGATCGGAAG	6D	48941	0.000576115	0.0595238	294	0.18697	0.220949	0.874608
Well-watered	PC1	rs5239	TGCAGAGAAGGTACAGTCGAGGCCGCTATTCGGGCCGAGATCGGAAGAGCGGGATCACCGACTG	7D	83310	0.00057694	0.105442	294	0.18697	0.220941	0.874608
Well-watered	PC1	rs16529	TGCAGCAGCAGGATACCGTCGATTGAGTCGAGGACGCAGTGGTCACTCAAGAGCGGGAGGTGGA	2B	77383	0.000592243	0.117347	294	0.18697	0.220798	0.874608
Well-watered	PC1	rs28463	TGCAGCGACGGCCCCGCCCTAGCCGTCGCCCTCTTCGGCCGTTTGTCCCGAGGCGCCGAGATCG	2B	51226	0.000596637	0.0833333	294	0.18697	0.220758	0.874608
Well-watered	PC1	rs52331	TGCAGGTACGTATACTCTCGAACGCCGCATCTCGGATCTCTCCTCTGCTGTGTTAGGCGAAAAC	1A	83174	0.000627518	0.391156	294	0.18697	0.220483	0.874608
Well-watered	PC1	rs35796	TGCAGCTCACCAGGGAGCCGTCGTCATCGCCCTGGCCATTTCCGTCGTCACCGAGCTCCAACAA	4A	61015	0.00065594	0.0578231	294	0.18697	0.220242	0.874608
Well-watered	PC1	rs53128	TGCAGGTCCTCGCTCCTGCGCCGCCGCTCCCTCTAACAAGATGGGTTAGAGCATCTCCAGCCGC	7A	103176	0.000759947	0.452381	294	0.18697	0.219443	0.874608
Well-watered	PC1	rs9272	TGCAGATGCGTGCGAGCGTGTCCGACTGCTCTCCGTCCACGACGGCGACGGCGGAGCGGGCATG	7A	70767	0.000762377	0.0969388	294	0.18697	0.219426	0.874608
Well-watered	PC1	rs48348	TGCAGGCGGCCAGGCACGTACGTAGATGGTAAGTGCTGATGTGCTCCCGAGGACAGGCGCTGTC	2B	51226	0.000770818	0.0697279	294	0.18697	0.219366	0.874608
Well-watered	PC1	rs16676	TGCAGCAGCCACTCCCACGCGCCTGTTCCTTACTAGTGCGCCACCCACATTGATCTTTATGAAG	7A	0	0.000781622	0.454082	294	0.18697	0.21929	0.874608
Well-watered	PC1	rs57514	TGCAGTATGTGGAGGTGATAAGCCATGTCCTGGAGACCGTAGACCACATCCGAGATCGGAAGAG	1A	109690	0.000783112	0.0884354	294	0.18697	0.21928	0.874608
Well-watered	PC1	rs45095	TGCAGGATAAAGAATAATGACATTGGGTCATAGGCATCATCTATACGTGTGCCAAATATTAACG	7B	52330	0.00084517	0.0782313	294	0.18697	0.218867	0.874608
Well-watered	PC1	rs19833	TGCAGCATGCTGTCGAGGGAGCCGAAGCCGCCCGCGAAGTCGTCCTCCACCACCGAGCCCCCGC	5B	49005	0.00088738	0.103741	294	0.18697	0.218603	0.874608
Well-watered	PC1	rs20201	TGCAGCATTACTAGCTGGTAAGCAAAGAAGATCATGGAACTCCTTGCCTTTCGCCAGAATGGCC	1B	75148	0.00090265	0.285714	294	0.18697	0.218511	0.874608
Well-watered	PC1	rs57806	TGCAGTCACGGAATTTCACGCAGATATGGCAGAGCTATGATCACCCGACCGACACCATCCTCCC	2B	96718	0.000911385	0.352041	294	0.18697	0.218459	0.874608
Well-watered	PC1	rs57807	TGCAGTCACGGAATTTCACGCAGATATGGCAGAGCTATGATCACCCGACCGACACCATCCTCCC	2B	96718	0.000911385	0.352041	294	0.18697	0.218459	0.874608
Well-watered	PC1	rs52330	TGCAGGTACGTATACTCTCGAACGCCCGCATCTCGGATCTCTCCTCTTCTGTGTTAGGCGAAAA	1A	83174	0.000919723	0.396259	294	0.18697	0.218409	0.874608
Well-watered	PC1	rs49257	TGCAGGCTTAGAGTTGCATGTCGAGCGCAGACTTCCAACTAGGACAAAAAGTGGCCGAGATCGG	3A	171063	0.000922576	0.251701	294	0.18697	0.218393	0.874608
Well-watered	PC1	rs61612	TGCAGTGGGAGTCGGATGTACCAGCCAGTGTGGCTGATCGTGCTCTGGGCGATTTGTCTGGGCA	7D	83310	0.0009427	0.108844	294	0.18697	0.218276	0.874608
Well-watered	PC1	rs12518	TGCAGCAAGGCCTCCTGGGCTTCCCTGGAGGTCTCCGTCACCGAGATCGGAAGAGCGGGATCAC	7B	50057	0.000955864	0.0782313	294	0.18697	0.218201	0.874608
Well-watered	PC1	rs54777	TGCAGGTTACTTACACACGAAGGATGAAGAAATTCCTATAGCTGCCCCCACCGAGATCGGAAGA	6D	48941	0.00099936	0.0578231	294	0.18697	0.217961	0.874608
Well-watered	PC2	rs62142	TGCAGTGTGAGAAGACAGGTGAAGTACAGGTGCTCCCAAGGGACTCCGACGGCGAGAGAGCAAA	7D	130020	0.000323398	0.0833333	294	0.1212	0.161385	0.99999
Well-watered	PC2	rs59318	TGCAGTCTAAGAACTAAGATTAGTACTAATGTCCATGTCATGGCACCACAACAAGAGAAACTAA	6B	50104	0.000388708	0.494898	294	0.1212	0.160292	0.99999
Well-watered	PC2	rs11979	TGCAGCAACTTCAACCTCGGCGACGGAAGAGGACGCAGAGGAGATGGCGTCGAAGGAAGCAGAG	7D	109512	0.000431462	0.482993	294	0.1212	0.159674	0.99999
Well-watered	PC2	rs11980	TGCAGCAACTTCAACCTCGGCGACGGAAGAGGACGCAGAGGAGATGGCGTCGAAGGAAGCAGAG	7D	109512	0.000431462	0.482993	294	0.1212	0.159674	0.99999
Well-watered	PC2	rs38139	TGCAGCTCTTCACCCGTGAGTCGGTCCAGGCCGACTGCGGCCGCCTAGGCAGCGCGCACGTTCT	7B	78488	0.00047294	0.156463	294	0.1212	0.15913	0.99999
Well-watered	PC2	rs31416	TGCAGCGGAGAGTCAAAACGACCCCATATTAATTATTAGGAATTGGCTGTTGTATCCAGCTCAG	2B	103538	0.000556106	0.333333	294	0.1212	0.158173	0.99999
Well-watered	PC2	rs59755	TGCAGTCTTGGAAGTGGATGGAGCCAGAGAATCAGCCTCTGTCTTTAAATTGCGCCGCGGCCTT	6B	50104	0.000621982	0.493197	294	0.1212	0.157513	0.99999
Well-watered	PC2	rs15144	TGCAGCACGGCAAGCTACGCACGCAGCTGAAGGAGGTGAAGATGCGGAAAGAGTGCATAGAGGA	5B	4551	0.000650161	0.0782313	294	0.1212	0.157253	0.99999
Well-watered	PC2	rs28070	TGCAGCGACAAGCCAAAGAGGGCCCGTAGGGCCCCGCGGGCAGAAAAGAAGTGCAGACCG	1A	50766	0.000749522	0.14966	294	0.1212	0.156417	0.99999
Well-watered	PC2	rs63186	TGCAGTTCCATATAGCCCAGAGAAATCACATATTCCAATCCCAATACTTGATGCAACCTCAAGG	7B	81331	0.000785013	0.0765306	294	0.1212	0.156145	0.99999
Well-watered	PC2	rs63187	TGCAGTTCCATATAGCCCAGAGAAATCACATATTCCAATCCCAATACTTGATGCAACCTCAAGG	7B	81331	0.000785013	0.0765306	294	0.1212	0.156145	0.99999
Well-watered	PC2	rs32262	TGCAGCGGCGGGTGGCTCGGCGCGGACGGAGCAGCTGCCTCCGAAACTTTCTTCTTCGGCGGCA	5A	6820	0.000785607	0.428571	294	0.1212	0.156141	0.99999
Well-watered	PC2	rs32263	TGCAGCGGCGGGTGGCTCGGCGCGGACGGAGCAGCTGCCTCCGAAACTTTCTTCTTCGGCGGCA	5A	6820	0.000785607	0.428571	294	0.1212	0.156141	0.99999
Well-watered	PC2	rs31415	TGCAGCGGAGAGTCAAAACGACCCCACATTAATTATTAGGAATTGGCTGTTGTATCCAGCTCCG	2B	103538	0.00081066	0.328231	294	0.1212	0.155957	0.99999
Well-watered	PC2	rs20708	TGCAGCCAACTCGCTAGGTAAGAGTCCAATTAGGAAACAAAACAGTACGGAAGTGTCCCACGAT	7B	80763	0.000816576	0.079932	294	0.1212	0.155914	0.99999
Well-watered	PC2	rs62039	TGCAGTGTCATAAGAGAGAAAGCGCCGTGAATCTGTTCATGCAGTTGACAGAATATGGCCGCGT	1B	30711	0.000882827	0.0629252	294	0.1212	0.155457	0.99999
Well-watered	PC2	rs12851	TGCAGCAATATTCTCCAGTTCACCAACGGCCATGCCGAGATCGGAAGAGCGGGATCACCGACTG	4A	61015	0.000924986	0.0612245	294	0.1212	0.155184	0.99999
Well-watered	PC2	rs33819	TGCAGCGTGGCGACGAGAGCATCACGAGCCTTTCAAGCTCGGCCG	7A	103744	0.000979099	0.295918	294	0.1212	0.154852	0.99999
Rain-fed	PC1	rs60542	TGCAGTGCAGCCTCGTTTAGTAGTTTGGCGCGGCCGCCGAGATCGGAAGAGCGGGATCACCGAC	6A	30838	2.50295e-05	0.0765306	294	0.132043	0.186987	0.544166
Rain-fed	PC1	rs60543	TGCAGTGCAGCCTCGTTTAGTAGTTTGGCGCGGCCGCCG	6A	30838	2.50295e-05	0.0765306	294	0.132043	0.186987	0.544166
Rain-fed	PC1	rs39960	TGCAGCTGGGTCAGCCATCTCGTGAAGAAGCATCACCCGAGGACGCCGCGCTGAGCCTCGCGTC	6B	47831	6.39487e-05	0.113946	294	0.132043	0.181326	0.695154
Rain-fed	PC1	rs39961	TGCAGCTGGGTCAGCCATCTCGTGAAGAAGCATCACCCGAGGACGCCGCGCTGAGCCTCGCGTC	6B	47831	6.39487e-05	0.113946	294	0.132043	0.181326	0.695154
Rain-fed	PC1	rs40054	TGCAGCTGGTGATACGGCACTTGCAGCGTGTTGAACGTCTGGACAGAGAGAACATTGAGCCCCG	6B	47831	8.06912e-05	0.122449	294	0.132043	0.179932	0.701723
Rain-fed	PC1	rs48326	TGCAGGCGGCAATGCTCTATGGGGAGCCTTTCCACGGCGATGAAGCACGAGCTGGCTGCCCTTT	1A	66115	0.000109357	0.227891	294	0.132043	0.178117	0.721366
Rain-fed	PC1	rs42913	TGCAGGAATCCTCATCTTTGCCGACTCCCGAGATCGGAAGAGCGGGATCACCGACTGCCCATAG	2B	111506	0.000144515	0.0629252	294	0.132043	0.176458	0.721366
Rain-fed	PC1	rs7087	TGCAGAGTAGATGATACATTGTGTTTCAAATTAATGAACAAGCGCAATGTACAGAAATTGGAGC	6D	51214	0.000150104	0.158163	294	0.132043	0.176233	0.721366
Rain-fed	PC1	rs16070	TGCAGCAGATCATCAGGGAACACGATCTCGTACATTTTCGCCAGCGCTGTTGTAGCCATCTCTC	2B	38706	0.000161831	0.345238	294	0.132043	0.175787	0.721366
Rain-fed	PC1	rs48325	TGCAGGCGGCAATGCTCTATGGGGAGCCTTTCCACGGCGATGAAGCACGAGCTGGCTGCCCTTT	1A	66115	0.0001659	0.238095	294	0.132043	0.17564	0.721366
Rain-fed	PC1	rs48316	TGCAGGCGGATCTGGTCCAGCAGGCGGTCCGCCTCGCCCTCGGCGTCGTCGGCGGCGTCGGGGG	2B	38706	0.000273455	0.289116	294	0.132043	0.172688	0.916302
Rain-fed	PC1	rs51491	TGCAGGGTAAGTAATCTATTCGAATAGTCGTGTCCACGATAACAGGACGACTTGGAGTTGTATC	1A	66115	0.000348236	0.261905	294	0.132043	0.171268	0.916302
Rain-fed	PC1	rs31108	TGCAGCGCTCGAAGTACAACGTCCACGGCGTTTCAATGTCGGGCGCGTACCTCGGCTCGTTCCG	2B	111506	0.000356751	0.0833333	294	0.132043	0.171126	0.916302
Rain-fed	PC1	rs29362	TGCAGCGCAAACGCGGCAAGAGCGATGTACAGTCAAAACTGATTGACCGAGATCGGAAGAGCGG	2B	55773	0.000371601	0.127551	294	0.132043	0.170887	0.916302
Rain-fed	PC1	rs54033	TGCAGGTGCGGGGAAAGGAGTTGCATCCGTTCAGAGGCAGAACGAGCGCCGAGATCGGAAGAGC	2B	67141	0.000383092	0.144558	294	0.132043	0.170708	0.916302
Rain-fed	PC1	rs54032	TGCAGGTGCGGGGAAAGGAGTTGCATCCGTTCAGAGGCAGAACGAGCGCCGAGATCGGAAGAGC	2B	67141	0.000383092	0.144558	294	0.132043	0.170708	0.916302
Rain-fed	PC1	rs31109	TGCAGCGCTCGAAGTACAGCGTCCACGGCGTTTCAATGTCGGACGCGTACCTCGGCTCGTTCCG	2B	111506	0.000431293	0.085034	294	0.132043	0.170015	0.916302
Rain-fed	PC1	rs45095	TGCAGGATAAAGAATAATGACATTGGGTCATAGGCATCATCTATACGTGTGCCAAATATTAACG	7B	52330	0.000477856	0.0782313	294	0.132043	0.169416	0.916302
Rain-fed	PC1	rs11115	TGCAGCAAATTAAGTCTCAGTGTCCAAAAGAAATACATTCAGAGTCGCAGTGAAACAAATCTCT	3D	0	0.000621386	0.129252	294	0.132043	0.167886	0.916302
Rain-fed	PC1	rs65417	TGCAGTTTTGATAAGCTCAAAGGCCAAGGCGCCAACACATCAGGCTCATACGACGGGAAGGTTT	2A	92517	0.000709463	0.221088	294	0.132043	0.167117	0.916302
Rain-fed	PC1	rs65418	TGCAGTTTTGATAAGCTCAAAGGCCAAGGCGCCAACACATCAGGCTCATACGACGGGAAGGTTT	2A	92517	0.000709463	0.221088	294	0.132043	0.167117	0.916302
Rain-fed	PC1	rs41283	TGCAGCTTGATGCAGCTCCTCCTTCATCGCTCTAATTTTGGAGCGAGCTTCCTTGGCAGCCACC	2A	59228	0.000715049	0.440476	294	0.132043	0.167071	0.916302
Rain-fed	PC1	rs25969	TGCAGCCGTCTTTAGCACGTCAGCGAACTTCGCCTCCTCCGAGATCGGAAGAGCGGGATCACCG	3B	121341	0.000735098	0.409864	294	0.132043	0.166911	0.916302
Rain-fed	PC1	rs22640	TGCAGCCATGTCTTGTCGAAGATTAATACGAGGCCATGGCGGCACCCGAGGAACCAGAGGTCGC	6A	30838	0.000749986	0.0969388	294	0.132043	0.166795	0.916302
Rain-fed	PC1	rs24617	TGCAGCCCTTTTAAGCTTCGCACGCGGCTTGGTACAATAGATATTTTTAGGGAGCCGCTAGGCA	2B	38706	0.000852723	0.37585	294	0.132043	0.166052	0.916302
Rain-fed	PC2	rs11845	TGCAGCAACGTGACGAGAGTCGGGGACGAAGTCTTCATAATACCTATGCCAACAGTCCATGACC	6B	95598	0.00010025	0.0748299	294	0.128634	0.175456	0.999927
Rain-fed	PC2	rs11846	TGCAGCAACGTGACGAGAGTCGGGGACGAAGTCTTCATAATACCTATGCCAACAGTCCATGACC	6B	95598	0.00010025	0.0748299	294	0.128634	0.175456	0.999927
Rain-fed	PC2	rs39490	TGCAGCTGGAGCCCAAGTTCCACCTCATGGGCTTCTCCATGGGCGGCGAGATCATGTGGAGCTG	1B	47847	0.000132974	0.488095	294	0.128634	0.173765	0.999927
Rain-fed	PC2	rs61640	TGCAGTGGGCGCGTTTCTGACGCACTGTGGGTGGAACTCCGTCCTAGAGGCAGTGGCCGCGGGC	2B	13658	0.000184306	0.10034	294	0.128634	0.171819	0.999927
Rain-fed	PC2	rs21111	TGCAGCCACCAACAACTGACGACAACACCATGGCGGGCCCATCATAAGGCCCGCAACATAGATC	5B	96844	0.00030726	0.112245	294	0.128634	0.16879	0.999927
Rain-fed	PC2	rs64172	TGCAGTTGCGCTTGGGTGTCTTGTGTTGCGATTATGCTCGGACTAGGTCGGTTGCAAGAACAAC	3A	57080	0.000571275	0.409864	294	0.128634	0.165146	0.999927
Rain-fed	PC2	rs29508	TGCAGCGCACCGCCACTACGGCGGAAGAGGTTGCGGCCGTAGCTGCCGCGGGCGCGTTTGGGTT	4A	61015	0.000619233	0.285714	294	0.128634	0.164675	0.999927
Rain-fed	PC2	rs29509	TGCAGCGCACCGCCACTACGGCGGAAGAGGTTGCGGCCGTAGCTGCCGCGGGCGCGTTTGGGTT	4A	61015	0.000619233	0.285714	294	0.128634	0.164675	0.999927
Rain-fed	PC2	rs736	TGCAGAAAGGTACCACTCATTCGTACATCACTCCAACTGATGTATGAAGGTTGTTCATGGCGAC	4B	56065	0.00074466	0.115646	294	0.128634	0.163599	0.999927
Rain-fed	PC2	rs23327	TGCAGCCCATGCTACGCTGGCTCGTCTACCTCGAGGGGATCTGGGAATCGGGGACGAGACACAC	4B	56065	0.000796965	0.12415	294	0.128634	0.163204	0.999927

## Sheet: Hubert
Env	trait	SNP	Sequence	Chromosome	Position	P.value	maf	nobs	Rsquare.of.Model.without.SNP	Rsquare.of.Model.with.SNP	FDR_Adjusted_P-values
Well-watered	PC1	rs42315	TGCAGGAACCGAGGCCGTTGGGGGGAGACGAGGCGCCATGTAGCTGACGCGGCTGGCCCGCGGC	7A	103176	7.65307e-05	0.285714	294	0.179905	0.22544	0.775949
Well-watered	PC1	rs438	TGCAGAAACCAAAATTTTCGCCAGTGCCCATTGATGAACCGCACGAGGGCACGCATTGCACTGC	1A	41098	9.05025e-05	0.0697279	294	0.179905	0.224492	0.775949
Well-watered	PC1	rs439	TGCAGAAACCAAAATTTTCGCCAGTGCCCATTGATGAACCGCACGAGGGCACGCATTGCACTGC	1A	41098	9.05025e-05	0.0697279	294	0.179905	0.224492	0.775949
Well-watered	PC1	rs57981	TGCAGTCATCGCCGCTGTCCTGCACCTCCTGTACTAGCCATGGTTAGTATGTGTAGAGTGCCGT	7A	71904	0.000156021	0.107143	294	0.179905	0.22143	0.775949
Well-watered	PC1	rs24220	TGCAGCCCGTGTACGCGCGTGGCGGCCGAAGGCTTTAGGCCTGTGCGAGCTTTTCTCCTTTGTT	5B	38769	0.000160046	0.102041	294	0.179905	0.221287	0.775949
Well-watered	PC1	rs24219	TGCAGCCCGTGTACGCGCGTGGCGGCCGAAGGCTTTAGGCCTGTGCGAGCTTTTCTCCTTTGTT	5B	38769	0.000160046	0.102041	294	0.179905	0.221287	0.775949
Well-watered	PC1	rs2721	TGCAGAATCTCTTCAACACACCAGGAGCAAGAGCTGGTAGCCAACCCACACTAAACCGAGATCG	5A	9093	0.00016146	0.295918	294	0.179905	0.221238	0.775949
Well-watered	PC1	rs41047	TGCAGCTTCTCACTGGTACAAAAAGGGTCTGTTGTCCCGAGATCGGAAGAGCGGGATCACCGAC	7A	70767	0.000186848	0.0731293	294	0.179905	0.220421	0.775949
Well-watered	PC1	rs1445	TGCAGAACGCCCGCCATCATGGCTGAACTCAGCAGGTGGTGAAGTGTCTCCATCACGAGGACGA	7A	71904	0.000201799	0.110544	294	0.179905	0.21999	0.775949
Well-watered	PC1	rs1446	TGCAGAACGCCCGCCATCATGGCTGAACTCAGCAGGTGGTGAAGTGTCTCCATCACGAGGACGA	7A	71904	0.000201799	0.110544	294	0.179905	0.21999	0.775949
Well-watered	PC1	rs34680	TGCAGCTACGGAAGCGTCCGAATAGACAACCGATTCCCTCTGCTCTAGCGCACTGCTCACAGCA	2A	58660	0.000206436	0.0646259	294	0.179905	0.219864	0.775949
Well-watered	PC1	rs49257	TGCAGGCTTAGAGTTGCATGTCGAGCGCAGACTTCCAACTAGGACAAAAAGTGGCCGAGATCGG	3A	171063	0.000227176	0.251701	294	0.179905	0.21933	0.775949
Well-watered	PC1	rs51207	TGCAGGGGGAAGTCAAGGAGGAAGAAAACTTAGCGCACACACTGAAAAAACGACGTGGACGAAC	5A	5684	0.000231989	0.387755	294	0.179905	0.219213	0.775949
Well-watered	PC1	rs20201	TGCAGCATTACTAGCTGGTAAGCAAAGAAGATCATGGAACTCCTTGCCTTTCGCCAGAATGGCC	1B	75148	0.000331584	0.285714	294	0.179905	0.217227	0.99869
Well-watered	PC1	rs50810	TGCAGGGCTTGCCCATTACGACGTTGTGCGGAGGGGAGGAGAAGAGGTGCGAGGAGAGGAGGTA	5A	5684	0.000414296	0.318027	294	0.179905	0.215995	0.99869
Well-watered	PC1	rs39065	TGCAGCTGCGGTCGCGGCGGGAGAGCTTGCTCGTCGTCGTCGTCGTCGTCGTCGGCGTGCTGCT	7A	70767	0.000479701	0.079932	294	0.179905	0.215186	0.99869
Well-watered	PC1	rs49457	TGCAGGGAAGAACCAAACCAAAGCACAGCGGAGGTTCCACGGAACTTTTCATGCCAGGGAAGGA	7A	70767	0.000533487	0.171769	294	0.179905	0.214601	0.99869
Well-watered	PC1	rs53128	TGCAGGTCCTCGCTCCTGCGCCGCCGCTCCCTCTAACAAGATGGGTTAGAGCATCTCCAGCCGC	7A	103176	0.000550759	0.452381	294	0.179905	0.214425	0.99869
Well-watered	PC1	rs16676	TGCAGCAGCCACTCCCACGCGCCTGTTCCTTACTAGTGCGCCACCCACATTGATCTTTATGAAG	7A	0	0.000567043	0.454082	294	0.179905	0.214265	0.99869
Well-watered	PC1	rs31195	TGCAGCGCTGCCGACAGAGCCACCGCCTCCCGCCTCGCCGAGATCGGAAGAGCGGGATCACCGA	1B	18770	0.000583981	0.139456	294	0.179905	0.214103	0.99869
Well-watered	PC1	rs45095	TGCAGGATAAAGAATAATGACATTGGGTCATAGGCATCATCTATACGTGTGCCAAATATTAACG	7B	52330	0.000591455	0.0782313	294	0.179905	0.214033	0.99869
Well-watered	PC1	rs20456	TGCAGCCAAACAAGTACAATGGCATCACCCAGGTGGATGCCTGCAATGGCCTCCTTCTCTACCG	4A	146426	0.000595839	0.246599	294	0.179905	0.213993	0.99869
Well-watered	PC1	rs56739	TGCAGTAGCAAAAAGCACAAAGCCCAGAAGCTAAACAAAAAAGGTCCTCTTGTTTCTACAGGCT	2A	31873	0.000621818	0.0680272	294	0.179905	0.213758	0.99869
Well-watered	PC1	rs29212	TGCAGCGATGCAACATGCGGCACAGGGACAGTATAGGGAGCGCCATACAGCGCCTCGTAGGGAA	6A	94843	0.000622278	0.153061	294	0.179905	0.213754	0.99869
Well-watered	PC1	rs54704	TGCAGGTGTTGCGCTGGACGATTACTATAAATGAAAAGCTTACACTAGTAGAAAACATGGCATC	2B	72825	0.000634391	0.0731293	294	0.179905	0.213648	0.99869
Well-watered	PC1	rs28058	TGCAGCGACAACGGCGGGGCCACCTCCTCCATGCCGCTCACGTCGACGCGCAAGAGAACCTGGT	3A	171063	0.000654115	0.195578	294	0.179905	0.213481	0.99869
Well-watered	PC1	rs60916	TGCAGTGCGCCTGCCGTGCCTTCTGCGTTTACACTGCCCCGAGATCGGAAGAGCGGGATCACCG	2A	59228	0.000672677	0.280612	294	0.179905	0.213327	0.99869
Well-watered	PC1	rs16529	TGCAGCAGCAGGATACCGTCGATTGAGTCGAGGACGCAGTGGTCACTCAAGAGCGGGAGGTGGA	2B	77383	0.000691121	0.117347	294	0.179905	0.213179	0.99869
Well-watered	PC1	rs12518	TGCAGCAAGGCCTCCTGGGCTTCCCTGGAGGTCTCCGTCACCGAGATCGGAAGAGCGGGATCAC	7B	50057	0.000692005	0.0782313	294	0.179905	0.213172	0.99869
Well-watered	PC1	rs15934	TGCAGCAGAGATGTCCTGGCGCACCGCGGAGCCCTCGAATGAGCTCTCACGGGCACGCGAGGGC	7A	70767	0.000734369	0.0901361	294	0.179905	0.212846	0.99869
Well-watered	PC1	rs15935	TGCAGCAGAGATGTCCTGGCGCACCGCGGAGCCCTCGAATGAGCTCTCACGGGCACGCGAGGGC	7A	70767	0.000734369	0.0901361	294	0.179905	0.212846	0.99869
Well-watered	PC1	rs7805	TGCAGATATAGAAGAGAAGAAAGCCAAGGCCAAGGATGTGAAGTGCAAAGGAGCAGCTGTGCTC	3B	58028	0.00079669	0.115646	294	0.179905	0.212401	0.99869
Well-watered	PC1	rs47264	TGCAGGCCGAGAACCTCACTCCTTTGGAAGAGAGCCTGCCGCCACGCTGCGCATGCCGAGATCG	2B	55773	0.000811624	0.0697279	294	0.179905	0.212299	0.99869
Well-watered	PC1	rs5823	TGCAGAGCACGAAGTCCACGGCGTGATCCTTTTACTTTATTCCTTAAGCCAAGGGAGGTCGTAC	4A	9109	0.000827759	0.079932	294	0.179905	0.212192	0.99869
Well-watered	PC1	rs6454	TGCAGAGGAGCCGAACCCCACTACTTTTAGTCATCATAAGACTAAAACGTATCCAAGCACCATC	3A	77549	0.000907437	0.215986	294	0.179905	0.21169	0.99869
Well-watered	PC1	rs48348	TGCAGGCGGCCAGGCACGTACGTAGATGGTAAGTGCTGATGTGCTCCCGAGGACAGGCGCTGTC	2B	51226	0.000908061	0.0697279	294	0.179905	0.211686	0.99869
Well-watered	PC1	rs44867	TGCAGGAGGTGGATACGCCGAATCCATATTAGCCAGCAGCACCTCCTTGTAGCTGACAGCGTTA	7A	38914	0.000952	0.484694	294	0.179905	0.211428	0.99869
Well-watered	PC1	rs56860	TGCAGTAGCCTTCGACATGGGTAGCCTCTCCACACTTCCACTCACATATATTGATACATACATA	1B	11376	0.000970547	0.142857	294	0.179905	0.211323	0.99869
Well-watered	PC1	rs56861	TGCAGTAGCCTTCGACATGGGTAGCCTCTCCACACTTCCACTCACATATATTGATACATACATA	1B	11376	0.000970547	0.142857	294	0.179905	0.211323	0.99869
Well-watered	PC1	rs8007	TGCAGATCACATCCACTGATCCGACACCTCGACGCCCCGCCACAATAGCGTCAACGTTCAACTT	1A	85455	0.000974245	0.442177	294	0.179905	0.211303	0.99869
Well-watered	PC2	rs41241	TGCAGCTTGACTGCATAGATACATCTTCATGGACCCTGCGACATTCTACAAACGAGTGGTGGAT	5A	58225	0.000139644	0.268707	294	0.0936958	0.140534	0.991721
Well-watered	PC2	rs28070	TGCAGCGACAAGCCAAAGAGGGCCCGTAGGGCCCCGCGGGCAGAAAAGAAGTGCAGACCG	1A	50766	0.000153447	0.14966	294	0.0936958	0.139946	0.991721
Well-watered	PC2	rs57385	TGCAGTATCGATTGATCGTTCCCTCAGATTACCACTAATTGATTGATGAAGCTAAGATAGATTG	2A	92517	0.000155477	0.0986395	294	0.0936958	0.139865	0.991721
Well-watered	PC2	rs23813	TGCAGCCCGAACCCGCGCTCGTAGTACCCGAGGTAGGGGACGCCGTCGGTGCAGTGGACCTGGA	3B	26175	0.000165531	0.239796	294	0.0936958	0.139475	0.991721
Well-watered	PC2	rs41242	TGCAGCTTGACTGCATAGATACATCTTCATGGACCCTGCGACATTCTACAAACGAGTGGTGGAT	5A	58225	0.000240418	0.265306	294	0.0936958	0.137158	0.991721
Well-watered	PC2	rs41706	TGCAGCTTGTGGAACTCGAGAAACAAGCGGAAGAATCCACTCGCCG	5B	31948	0.000280634	0.0578231	294	0.0936958	0.136202	0.991721
Well-watered	PC2	rs11979	TGCAGCAACTTCAACCTCGGCGACGGAAGAGGACGCAGAGGAGATGGCGTCGAAGGAAGCAGAG	7D	109512	0.000381728	0.482993	294	0.0936958	0.134306	0.991721
Well-watered	PC2	rs11980	TGCAGCAACTTCAACCTCGGCGACGGAAGAGGACGCAGAGGAGATGGCGTCGAAGGAAGCAGAG	7D	109512	0.000381728	0.482993	294	0.0936958	0.134306	0.991721
Well-watered	PC2	rs3905	TGCAGACCGAACCCGCGCTCGTAGTACCCGAGGTAGGGGACGTCGTCGGTGCAGTGGACCTGGA	3B	26175	0.000440029	0.236395	294	0.0936958	0.133433	0.991721
Well-watered	PC2	rs1729	TGCAGAAGAAGTAGTGCTTGAGACACCTTTTGTTCTGCAAGCGTAGCTTTCTGGGCCGTTGGCA	7A	21855	0.000598108	0.0680272	294	0.0936958	0.131555	0.991721
Well-watered	PC2	rs25925	TGCAGCCGTCGCTGGTATGCCAGGTCGCGATGCCGTGGTCAAGGCCATGAGGTGAGAGGCCCGA	7D	83310	0.000625198	0.103741	294	0.0936958	0.131285	0.991721
Well-watered	PC2	rs51449	TGCAGGGGTGTCCCAATTTAGCCCATTATAAGCTCACGATCCGCAGAGACAATCCTCCATCACG	3B	60303	0.000630601	0.181973	294	0.0936958	0.131232	0.991721
Well-watered	PC2	rs45287	TGCAGGATCGAATAACTTGTGCAGGCAGGCAGGAATTAGGGCTGATGATCACAGATAAAGAAGA	5D	28425	0.000646955	0.261905	294	0.0936958	0.131076	0.991721
Well-watered	PC2	rs38532	TGCAGCTGCAAATTATGGACAGTGCGATCTCCGAGATCGGAAGAGCGGGATCACCGACTGCCCA	5B	38769	0.000738317	0.14966	294	0.0936958	0.130272	0.991721
Well-watered	PC2	rs36487	TGCAGCTCCCAGCGGCGTATGCATCCATGAGTCCAAACAGGTCCAGGATCATGGCGGCATGCTG	2B	96718	0.000750548	0.363946	294	0.0936958	0.130172	0.991721
Well-watered	PC2	rs53973	TGCAGGTGCCGAAGTCCCTCCTCTGCCGCGAGACGAAGGAGTATGACCCCCGCCATGCGAGGCG	3B	60303	0.000758564	0.187075	294	0.0936958	0.130107	0.991721
Well-watered	PC2	rs14877	TGCAGCACGCCCAACTCTGCCATTGGATTTTCCAGCTTGAGGTGAATGAAGAAGGCGAGATCGA	4B	50376	0.000786505	0.387755	294	0.0936958	0.129887	0.991721
Well-watered	PC2	rs36777	TGCAGCTCCGTCCACGGTGCGAGGAGCAGCAACACCATCGACACCCACTGTCGGTGTCAAAACC	6A	45093	0.000808923	0.292517	294	0.0936958	0.129716	0.991721
Well-watered	PC2	rs36614	TGCAGCTCCCTTTACTCCTTTGCATGAGCATGGTGCGGCCATTGCTCTTGTTACACCACTGTTT	5B	36496	0.000815751	0.210884	294	0.0936958	0.129665	0.991721
Well-watered	PC2	rs36615	TGCAGCTCCCTTTACTCCTTTGCATGAGCATGGTGCGGCCATTGCTCTTGTTACACCACTGTTT	5B	36496	0.000815751	0.210884	294	0.0936958	0.129665	0.991721
Well-watered	PC2	rs53226	TGCAGGTCGATCTCGAAGTTGACGTGTGGGTCCTGGGGAGGCGAGTAGGCTGGCACTGGAGCGC	6A	55893	0.000824427	0.321429	294	0.0936958	0.129601	0.991721
Well-watered	PC2	rs49668	TGCAGGGACGTGCCAGGTCATGCAAAAATTGACTATGGCGCAAAAGGACGCCGAGATCGGAAGA	7A	69630	0.000845684	0.085034	294	0.0936958	0.129446	0.991721
Well-watered	PC2	rs27201	TGCAGCCTGAGGGTGGAGGCGACGACGATGGCGAGGATGGCGAAGCAGGCCGAGATCGGAAGAG	4A	26188	0.000881444	0.454082	294	0.0936958	0.129195	0.991721
Well-watered	PC2	rs36778	TGCAGCTCCGTCCACTGTGCGAGGAGCAGCAACACCATCGACACCCACTGTCAGTGTCAAAACC	6A	45093	0.000897607	0.294218	294	0.0936958	0.129085	0.991721
Well-watered	PC2	rs45572	TGCAGGATGTGATGACGACAAGACACCACAGAAGTTGATTGGTCCATCTTCAGAGTCGGCTTGC	3D	30905	0.000941054	0.0680272	294	0.0936958	0.128799	0.991721
Well-watered	PC2	rs45573	TGCAGGATGTGATGACGACAAGACACCACAGAAGTTGATTGGTCCATCTTCAGAGTCGGCTTGC	3D	30905	0.000941054	0.0680272	294	0.0936958	0.128799	0.991721
Rain-fed	PC1	rs41283	TGCAGCTTGATGCAGCTCCTCCTTCATCGCTCTAATTTTGGAGCGAGCTTCCTTGGCAGCCACC	2A	59228	0.000141699	0.440476	294	0.157105	0.200342	0.978489
Rain-fed	PC1	rs45095	TGCAGGATAAAGAATAATGACATTGGGTCATAGGCATCATCTATACGTGTGCCAAATATTAACG	7B	52330	0.000151064	0.0782313	294	0.157105	0.199973	0.978489
Rain-fed	PC1	rs11115	TGCAGCAAATTAAGTCTCAGTGTCCAAAAGAAATACATTCAGAGTCGCAGTGAAACAAATCTCT	3D	0	0.000168543	0.129252	294	0.157105	0.199343	0.978489
Rain-fed	PC1	rs29458	TGCAGCGCAAGTCTGATTTCCTCATCTCCGTGGTGGGGTTGGAACCGAGATCGGAAGAGCGGGA	6A	25146	0.000188223	0.130952	294	0.157105	0.198708	0.978489
Rain-fed	PC1	rs18422	TGCAGCAGTCAAACGTTAGCCCCGTCGAGCCACCCCCGCACGGACCTCGCGTCGAGCGGCGTGC	2A	59228	0.000200483	0.418367	294	0.157105	0.198345	0.978489
Rain-fed	PC1	rs42440	TGCAGGAACTCCGCGGGGTCGGCGGTACAGTCGTGGTGAGGAGGCAGATCCGAGATCGGAAGAG	2A	59228	0.00033146	0.479592	294	0.157105	0.19547	0.978489
Rain-fed	PC1	rs22944	TGCAGCCCACCCAAGGACGGGCTCGACACTTCAACGAGTGTCTCCCTGGCTCCGTCGGACATGA	4B	61749	0.000356869	0.164966	294	0.157105	0.195049	0.978489
Rain-fed	PC1	rs48326	TGCAGGCGGCAATGCTCTATGGGGAGCCTTTCCACGGCGATGAAGCACGAGCTGGCTGCCCTTT	1A	66115	0.000377271	0.227891	294	0.157105	0.194733	0.978489
Rain-fed	PC1	rs48325	TGCAGGCGGCAATGCTCTATGGGGAGCCTTTCCACGGCGATGAAGCACGAGCTGGCTGCCCTTT	1A	66115	0.000394129	0.238095	294	0.157105	0.194484	0.978489
Rain-fed	PC1	rs7087	TGCAGAGTAGATGATACATTGTGTTTCAAATTAATGAACAAGCGCAATGTACAGAAATTGGAGC	6D	51214	0.000402126	0.158163	294	0.157105	0.19437	0.978489
Rain-fed	PC1	rs47523	TGCAGGCCGTGTCAGAAGGAGCAGCATCGGAGACTCGGCAGAGGAGGAACGGCGTGCGCGGCCG	7A	0	0.000489808	0.139456	294	0.157105	0.193251	0.978489
Rain-fed	PC1	rs11920	TGCAGCAACTCTACTTCATCTACAGAACCAGGTGACATCTTCCAAGCTTGTTTAGCTGGGAGCG	7A	63946	0.000541811	0.304422	294	0.157105	0.19268	0.978489
Rain-fed	PC1	rs20076	TGCAGCATGTCTCTTCTGTGATTGCTGAGACGGCGGAGACGGCAGACGTGGAGTTGGACCAGGA	3B	46662	0.000608291	0.117347	294	0.157105	0.192026	0.978489
Rain-fed	PC1	rs15374	TGCAGCACGTTGGTATCAATGTGAGAACCTGCCATGCCGAAGAAAGAATGCCATATCCAAAGAT	4B	61749	0.000617192	0.142857	294	0.157105	0.191944	0.978489
Rain-fed	PC1	rs51491	TGCAGGGTAAGTAATCTATTCGAATAGTCGTGTCCACGATAACAGGACGACTTGGAGTTGTATC	1A	66115	0.000633397	0.261905	294	0.157105	0.191798	0.978489
Rain-fed	PC1	rs29362	TGCAGCGCAAACGCGGCAAGAGCGATGTACAGTCAAAACTGATTGACCGAGATCGGAAGAGCGG	2B	55773	0.000641339	0.127551	294	0.157105	0.191728	0.978489
Rain-fed	PC1	rs22508	TGCAGCCATGCTCGGCAAGCCGAACGACATACGAACATAGCTGTGAGGTGGACCTTCACAACAC	2A	59228	0.000668858	0.498299	294	0.157105	0.191491	0.978489
Rain-fed	PC1	rs18500	TGCAGCAGTCGCCGCCAGCTCCTTTGCCTTCGCCACCAGCTCTACCGCCTCCTCCACTGCTACC	6D	119937	0.000794967	0.212585	294	0.157105	0.190519	0.978489
Rain-fed	PC1	rs18501	TGCAGCAGTCGCCGCCAGCTCCTTTGCCTTCGCCACCAGCTCTACCGCCTCCTCCACTGCTACC	6D	119937	0.000794967	0.212585	294	0.157105	0.190519	0.978489
Rain-fed	PC1	rs60542	TGCAGTGCAGCCTCGTTTAGTAGTTTGGCGCGGCCGCCGAGATCGGAAGAGCGGGATCACCGAC	6A	30838	0.000806009	0.0765306	294	0.157105	0.190441	0.978489
Rain-fed	PC1	rs60543	TGCAGTGCAGCCTCGTTTAGTAGTTTGGCGCGGCCGCCG	6A	30838	0.000806009	0.0765306	294	0.157105	0.190441	0.978489
Rain-fed	PC1	rs18387	TGCAGCAGTAGCTAAAGCAGAGCAACGGCGCAAGGAGCATCATACATAGCACAACGGCAACGTA	2A	59228	0.000870889	0.430272	294	0.157105	0.190006	0.978489
Rain-fed	PC1	rs8203	TGCAGATCCACCACCTTACCCCTTTCCTACCCATGAGCTTAAATAGTCTTGATCTCGCGGGTGT	3B	47798	0.000922593	0.0833333	294	0.157105	0.189683	0.978489
Rain-fed	PC2	rs43536	TGCAGGACGAATTGGTGGAGGCTTGCCCTAGTTCCGATCGTCTCTTCAGTTGGGGTAGCGGCGG	1A	19439	5.41335e-05	0.137755	294	0.0810363	0.134455	0.97279
Rain-fed	PC2	rs61640	TGCAGTGGGCGCGTTTCTGACGCACTGTGGGTGGAACTCCGTCCTAGAGGCAGTGGCCGCGGGC	2B	13658	7.36011e-05	0.10034	294	0.0810363	0.132496	0.97279
Rain-fed	PC2	rs64709	TGCAGTTTAGCCATAGGTGCGGCGCGAGTTCAACCGCTTTGCCTAGCAGCACAATGCTTATATT	2B	10243	0.000164958	0.164966	294	0.0810363	0.127387	0.97279
Rain-fed	PC2	rs39960	TGCAGCTGGGTCAGCCATCTCGTGAAGAAGCATCACCCGAGGACGCCGCGCTGAGCCTCGCGTC	6B	47831	0.000187606	0.113946	294	0.0810363	0.126577	0.97279
Rain-fed	PC2	rs39961	TGCAGCTGGGTCAGCCATCTCGTGAAGAAGCATCACCCGAGGACGCCGCGCTGAGCCTCGCGTC	6B	47831	0.000187606	0.113946	294	0.0810363	0.126577	0.97279
Rain-fed	PC2	rs53594	TGCAGGTCTGGTCCGAAGCAGAGGAGAAGGCACGCCTCGGCGGCCGCAATTGGGAAGGCAGCGT	2B	111506	0.000194602	0.117347	294	0.0810363	0.126347	0.97279
Rain-fed	PC2	rs53595	TGCAGGTCTGGTCCGAAGCAGAGGAGAAGGCACGCCTCGGCGGCCGCAATTGGGAAGGCAGCGT	2B	111506	0.000194602	0.117347	294	0.0810363	0.126347	0.97279
Rain-fed	PC2	rs11845	TGCAGCAACGTGACGAGAGTCGGGGACGAAGTCTTCATAATACCTATGCCAACAGTCCATGACC	6B	95598	0.00024386	0.0748299	294	0.0810363	0.124932	0.97279
Rain-fed	PC2	rs11846	TGCAGCAACGTGACGAGAGTCGGGGACGAAGTCTTCATAATACCTATGCCAACAGTCCATGACC	6B	95598	0.00024386	0.0748299	294	0.0810363	0.124932	0.97279
Rain-fed	PC2	rs18105	TGCAGCAGGGCTTATAAACCACTCCGAGCCCCTCTCAACTAGCAAGGTGGGACTAAATTTTGGT	5B	15945	0.000254066	0.314626	294	0.0810363	0.124675	0.97279
Rain-fed	PC2	rs14552	TGCAGCACCTAAACCTACAACAACCGCTATACACTCCTCAACCAAACAACAAATCTACTATACT	2B	13658	0.000258452	0.164966	294	0.0810363	0.124568	0.97279
Rain-fed	PC2	rs42986	TGCAGGAATGATTTGGTTTTTAACAGAACAACAAATATTTATTTTTTGCAGGTTATCTTTTGAG	2B	13658	0.000286443	0.108844	294	0.0810363	0.123925	0.97279
Rain-fed	PC2	rs9345	TGCAGATGCTTCTGGCAATTGGCTGTGCACCCTTCTTGCTTGCAAAAGTGCTTCGGAAGGATGG	2B	111506	0.000294289	0.079932	294	0.0810363	0.123756	0.97279
Rain-fed	PC2	rs21111	TGCAGCCACCAACAACTGACGACAACACCATGGCGGGCCCATCATAAGGCCCGCAACATAGATC	5B	96844	0.000377289	0.112245	294	0.0810363	0.122207	0.97279
Rain-fed	PC2	rs60542	TGCAGTGCAGCCTCGTTTAGTAGTTTGGCGCGGCCGCCGAGATCGGAAGAGCGGGATCACCGAC	6A	30838	0.00041653	0.0765306	294	0.0810363	0.121592	0.97279
Rain-fed	PC2	rs60543	TGCAGTGCAGCCTCGTTTAGTAGTTTGGCGCGGCCGCCG	6A	30838	0.00041653	0.0765306	294	0.0810363	0.121592	0.97279
Rain-fed	PC2	rs16045	TGCAGCAGATAAACCGCCCTGACGCCGTCTCCTTCTCGGCAAGGAGTATCTCGGTACGGCATAG	2B	106948	0.000436859	0.171769	294	0.0810363	0.121296	0.97279
Rain-fed	PC2	rs40054	TGCAGCTGGTGATACGGCACTTGCAGCGTGTTGAACGTCTGGACAGAGAGAACATTGAGCCCCG	6B	47831	0.000460349	0.122449	294	0.0810363	0.120971	0.97279
Rain-fed	PC2	rs32644	TGCAGCGGGCGTGCGTGAGCTTATGTCCAGCAGTGCTCGATCAGTGTCGTGCTTATCTATGGCC	2B	111506	0.000543829	0.132653	294	0.0810363	0.119938	0.97279
Rain-fed	PC2	rs31109	TGCAGCGCTCGAAGTACAGCGTCCACGGCGTTTCAATGTCGGACGCGTACCTCGGCTCGTTCCG	2B	111506	0.00054542	0.085034	294	0.0810363	0.11992	0.97279
Rain-fed	PC2	rs31108	TGCAGCGCTCGAAGTACAACGTCCACGGCGTTTCAATGTCGGGCGCGTACCTCGGCTCGTTCCG	2B	111506	0.000554231	0.0833333	294	0.0810363	0.119821	0.97279
Rain-fed	PC2	rs50150	TGCAGGGCAGCATCTCCAAGCTCAAATCGCAACTGAAGCCTTTCTGGCACACGTACCCGTATGA	2B	105812	0.000614506	0.227891	294	0.0810363	0.119183	0.97279
Rain-fed	PC2	rs50151	TGCAGGGCAGCATCTCCAAGCTCAAATCGCAACTGAAGCCTTTCTGGCACACGTACCCGTATGA	2B	105812	0.000614506	0.227891	294	0.0810363	0.119183	0.97279
Rain-fed	PC2	rs1514	TGCAGAACTACAACACAGGGTATAAAGAAACCATAATTGAGAATTGCAGCATCTGTATAGATGA	6B	9097	0.000679579	0.146259	294	0.0810363	0.118562	0.97279
Rain-fed	PC2	rs9716	TGCAGATGTGAGGACCTCGGACTTACAGTACACATGACGATTCAACCCCGTGCGTTTGGCCCTT	2B	7969	0.000709527	0.112245	294	0.0810363	0.118296	0.97279
Rain-fed	PC2	rs9717	TGCAGATGTGAGGACCTCGGACTTACAGTACACATGACGATTCAACCCCGTGCGTTTGGCCCTT	2B	7969	0.000709527	0.112245	294	0.0810363	0.118296	0.97279
Rain-fed	PC2	rs23650	TGCAGCCCCGCCAGAGTGTGGGCGATCAGGTCCCTGTCCATCTTCAACTTCGAGACCTCCTCCT	2B	13658	0.000711273	0.115646	294	0.0810363	0.118281	0.97279
Rain-fed	PC2	rs32643	TGCAGCGGGCGTGCGTGAGCTTATGTCCAGCAGTGCTCGATCAGTGTCGTGCTTATCTATGGCC	2B	111506	0.000791254	0.130952	294	0.0810363	0.117625	0.97279
Rain-fed	PC2	rs52517	TGCAGGTAGTGGTATGCGACGATGGCAACTAGAAGCGGCAAATCATGTTATGTGGTCATGGTTG	2B	111506	0.00081474	0.102041	294	0.0810363	0.117445	0.97279
Rain-fed	PC2	rs59628	TGCAGTCTGGGATCGAAGCGCATGGACAGCGGGCAGTGTGCCCGCAGAGCGCTCGCGCCCGTCC	6B	67160	0.000886788	0.205782	294	0.0810363	0.116925	0.97279
Rain-fed	PC2	rs50041	TGCAGGGCAAACCAGTGGACGACGAACACGCAAACAAGCAACCGTACGAACAGGACGAGTCAGA	4B	58338	0.000927769	0.318027	294	0.0810363	0.116648	0.97279
Rain-fed	PC2	rs35345	TGCAGCTATACATGCGGCGACGCAGAAAGTACCACCGAGATCGGAAGAGCGGGATCACCGACTG	1B	76285	0.000929404	0.328231	294	0.0810363	0.116637	0.97279

## Sheet: Locanrore
Env	trait	SNP	Sequence	Chromosome	Position	P.value	maf	nobs	Rsquare.of.Model.without.SNP	Rsquare.of.Model.with.SNP	FDR_Adjusted_P-values
Well-watered	PC1	rs57981	TGCAGTCATCGCCGCTGTCCTGCACCTCCTGTACTAGCCATGGTTAGTATGTGTAGAGTGCCGT	7A	71904	3.50262e-05	0.107143	294	0.184718	0.234402	0.467751
Well-watered	PC1	rs438	TGCAGAAACCAAAATTTTCGCCAGTGCCCATTGATGAACCGCACGAGGGCACGCATTGCACTGC	1A	41098	4.2472e-05	0.0697279	294	0.184718	0.233309	0.467751
Well-watered	PC1	rs439	TGCAGAAACCAAAATTTTCGCCAGTGCCCATTGATGAACCGCACGAGGGCACGCATTGCACTGC	1A	41098	4.2472e-05	0.0697279	294	0.184718	0.233309	0.467751
Well-watered	PC1	rs42315	TGCAGGAACCGAGGCCGTTGGGGGGAGACGAGGCGCCATGTAGCTGACGCGGCTGGCCCGCGGC	7A	103176	6.51728e-05	0.285714	294	0.184718	0.230891	0.467751
Well-watered	PC1	rs1445	TGCAGAACGCCCGCCATCATGGCTGAACTCAGCAGGTGGTGAAGTGTCTCCATCACGAGGACGA	7A	71904	7.92848e-05	0.110544	294	0.184718	0.229788	0.467751
Well-watered	PC1	rs1446	TGCAGAACGCCCGCCATCATGGCTGAACTCAGCAGGTGGTGAAGTGTCTCCATCACGAGGACGA	7A	71904	7.92848e-05	0.110544	294	0.184718	0.229788	0.467751
Well-watered	PC1	rs24220	TGCAGCCCGTGTACGCGCGTGGCGGCCGAAGGCTTTAGGCCTGTGCGAGCTTTTCTCCTTTGTT	5B	38769	8.60589e-05	0.102041	294	0.184718	0.229327	0.467751
Well-watered	PC1	rs24219	TGCAGCCCGTGTACGCGCGTGGCGGCCGAAGGCTTTAGGCCTGTGCGAGCTTTTCTCCTTTGTT	5B	38769	8.60589e-05	0.102041	294	0.184718	0.229327	0.467751
Well-watered	PC1	rs49457	TGCAGGGAAGAACCAAACCAAAGCACAGCGGAGGTTCCACGGAACTTTTCATGCCAGGGAAGGA	7A	70767	0.000197528	0.171769	294	0.184718	0.224688	0.904541
Well-watered	PC1	rs41047	TGCAGCTTCTCACTGGTACAAAAAGGGTCTGTTGTCCCGAGATCGGAAGAGCGGGATCACCGAC	7A	70767	0.000208026	0.0731293	294	0.184718	0.224401	0.904541
Well-watered	PC1	rs51207	TGCAGGGGGAAGTCAAGGAGGAAGAAAACTTAGCGCACACACTGAAAAAACGACGTGGACGAAC	5A	5684	0.000265292	0.387755	294	0.184718	0.223054	0.909541
Well-watered	PC1	rs7805	TGCAGATATAGAAGAGAAGAAAGCCAAGGCCAAGGATGTGAAGTGCAAAGGAGCAGCTGTGCTC	3B	58028	0.00029585	0.115646	294	0.184718	0.222451	0.909541
Well-watered	PC1	rs50810	TGCAGGGCTTGCCCATTACGACGTTGTGCGGAGGGGAGGAGAAGAGGTGCGAGGAGAGGAGGTA	5A	5684	0.000312605	0.318027	294	0.184718	0.222147	0.909541
Well-watered	PC1	rs29212	TGCAGCGATGCAACATGCGGCACAGGGACAGTATAGGGAGCGCCATACAGCGCCTCGTAGGGAA	6A	94843	0.000341441	0.153061	294	0.184718	0.221661	0.909541
Well-watered	PC1	rs2721	TGCAGAATCTCTTCAACACACCAGGAGCAAGAGCTGGTAGCCAACCCACACTAAACCGAGATCG	5A	9093	0.000360042	0.295918	294	0.184718	0.221369	0.909541
Well-watered	PC1	rs39065	TGCAGCTGCGGTCGCGGCGGGAGAGCTTGCTCGTCGTCGTCGTCGTCGTCGTCGGCGTGCTGCT	7A	70767	0.000388735	0.079932	294	0.184718	0.220947	0.909541
Well-watered	PC1	rs49257	TGCAGGCTTAGAGTTGCATGTCGAGCGCAGACTTCCAACTAGGACAAAAAGTGGCCGAGATCGG	3A	171063	0.000389392	0.251701	294	0.184718	0.220938	0.909541
Well-watered	PC1	rs20201	TGCAGCATTACTAGCTGGTAAGCAAAGAAGATCATGGAACTCCTTGCCTTTCGCCAGAATGGCC	1B	75148	0.000436592	0.285714	294	0.184718	0.220309	0.909541
Well-watered	PC1	rs34680	TGCAGCTACGGAAGCGTCCGAATAGACAACCGATTCCCTCTGCTCTAGCGCACTGCTCACAGCA	2A	58660	0.000451859	0.0646259	294	0.184718	0.220121	0.909541
Well-watered	PC1	rs15934	TGCAGCAGAGATGTCCTGGCGCACCGCGGAGCCCTCGAATGAGCTCTCACGGGCACGCGAGGGC	7A	70767	0.000470253	0.0901361	294	0.184718	0.219902	0.909541
Well-watered	PC1	rs15935	TGCAGCAGAGATGTCCTGGCGCACCGCGGAGCCCTCGAATGAGCTCTCACGGGCACGCGAGGGC	7A	70767	0.000470253	0.0901361	294	0.184718	0.219902	0.909541
Well-watered	PC1	rs16676	TGCAGCAGCCACTCCCACGCGCCTGTTCCTTACTAGTGCGCCACCCACATTGATCTTTATGAAG	7A	0	0.000564277	0.454082	294	0.184718	0.218904	0.909541
Well-watered	PC1	rs16529	TGCAGCAGCAGGATACCGTCGATTGAGTCGAGGACGCAGTGGTCACTCAAGAGCGGGAGGTGGA	2B	77383	0.000564815	0.117347	294	0.184718	0.218899	0.909541
Well-watered	PC1	rs42631	TGCAGGAAGCAGCAGTGTTCGGCCATCCTGTTACTGAAGCGCCGAGATCGGAAGAGCGGGATCA	7A	70767	0.000568108	0.159864	294	0.184718	0.218867	0.909541
Well-watered	PC1	rs5823	TGCAGAGCACGAAGTCCACGGCGTGATCCTTTTACTTTATTCCTTAAGCCAAGGGAGGTCGTAC	4A	9109	0.000571482	0.079932	294	0.184718	0.218835	0.909541
Well-watered	PC1	rs4719	TGCAGACTACATGGTCGTCCCTTGCTTAGTTAGATGCTAACCCCCACCCACTTTTACACTAACC	2B	59184	0.000571966	0.459184	294	0.184718	0.21883	0.909541
Well-watered	PC1	rs53128	TGCAGGTCCTCGCTCCTGCGCCGCCGCTCCCTCTAACAAGATGGGTTAGAGCATCTCCAGCCGC	7A	103176	0.000572905	0.452381	294	0.184718	0.218821	0.909541
Well-watered	PC1	rs45095	TGCAGGATAAAGAATAATGACATTGGGTCATAGGCATCATCTATACGTGTGCCAAATATTAACG	7B	52330	0.000585694	0.0782313	294	0.184718	0.2187	0.909541
Well-watered	PC1	rs12518	TGCAGCAAGGCCTCCTGGGCTTCCCTGGAGGTCTCCGTCACCGAGATCGGAAGAGCGGGATCAC	7B	50057	0.000657092	0.0782313	294	0.184718	0.218073	0.94313
Well-watered	PC1	rs35796	TGCAGCTCACCAGGGAGCCGTCGTCATCGCCCTGGCCATTTCCGTCGTCACCGAGCTCCAACAA	4A	61015	0.000711454	0.0578231	294	0.184718	0.21764	0.94313
Well-watered	PC1	rs54704	TGCAGGTGTTGCGCTGGACGATTACTATAAATGAAAAGCTTACACTAGTAGAAAACATGGCATC	2B	72825	0.000736806	0.0731293	294	0.184718	0.217449	0.94313
Well-watered	PC1	rs48348	TGCAGGCGGCCAGGCACGTACGTAGATGGTAAGTGCTGATGTGCTCCCGAGGACAGGCGCTGTC	2B	51226	0.00077644	0.0697279	294	0.184718	0.217164	0.94313
Well-watered	PC1	rs47264	TGCAGGCCGAGAACCTCACTCCTTTGGAAGAGAGCCTGCCGCCACGCTGCGCATGCCGAGATCG	2B	55773	0.000814974	0.0697279	294	0.184718	0.216901	0.94313
Well-watered	PC1	rs28463	TGCAGCGACGGCCCCGCCCTAGCCGTCGCCCTCTTCGGCCGTTTGTCCCGAGGCGCCGAGATCG	2B	51226	0.00084602	0.0833333	294	0.184718	0.216698	0.94313
Well-watered	PC1	rs54778	TGCAGGTTACTTACACACGAAGGATGAAGAAATTCCTATAGCTGCCCCCCACCGAGATCGGAAG	6D	48941	0.000846351	0.0595238	294	0.184718	0.216695	0.94313
Well-watered	PC1	rs24221	TGCAGCCCGTGTACGCGCGTGGCGGCCGAAGGCTTTAGGCCTGTGCGAGCTTTTCTCCTTTGTT	5B	38769	0.000852744	0.181973	294	0.184718	0.216655	0.94313
Well-watered	PC1	rs20456	TGCAGCCAAACAAGTACAATGGCATCACCCAGGTGGATGCCTGCAATGGCCTCCTTCTCTACCG	4A	146426	0.000867881	0.246599	294	0.184718	0.216559	0.94313
Well-watered	PC1	rs52331	TGCAGGTACGTATACTCTCGAACGCCGCATCTCGGATCTCTCCTCTGCTGTGTTAGGCGAAAAC	1A	83174	0.000869009	0.391156	294	0.184718	0.216552	0.94313
Well-watered	PC1	rs28058	TGCAGCGACAACGGCGGGGCCACCTCCTCCATGCCGCTCACGTCGACGCGCAAGAGAACCTGGT	3A	171063	0.000871969	0.195578	294	0.184718	0.216534	0.94313
Well-watered	PC1	rs56861	TGCAGTAGCCTTCGACATGGGTAGCCTCTCCACACTTCCACTCACATATATTGATACATACATA	1B	11376	0.000889295	0.142857	294	0.184718	0.216427	0.94313
Well-watered	PC1	rs56860	TGCAGTAGCCTTCGACATGGGTAGCCTCTCCACACTTCCACTCACATATATTGATACATACATA	1B	11376	0.000889295	0.142857	294	0.184718	0.216427	0.94313
Well-watered	PC1	rs63892	TGCAGTTGAGCTATGAATGGTTGCTAGTTCGACTGGTATTGCTTGCTGCTGTCGGTATTAAAGT	7A	71904	0.000990255	0.127551	294	0.184718	0.215844	0.976435
Well-watered	PC2	rs28070	TGCAGCGACAAGCCAAAGAGGGCCCGTAGGGCCCCGCGGGCAGAAAAGAAGTGCAGACCG	1A	50766	0.00017217	0.14966	294	0.0976892	0.142913	0.999742
Well-watered	PC2	rs11979	TGCAGCAACTTCAACCTCGGCGACGGAAGAGGACGCAGAGGAGATGGCGTCGAAGGAAGCAGAG	7D	109512	0.000215578	0.482993	294	0.0976892	0.141527	0.999742
Well-watered	PC2	rs11980	TGCAGCAACTTCAACCTCGGCGACGGAAGAGGACGCAGAGGAGATGGCGTCGAAGGAAGCAGAG	7D	109512	0.000215578	0.482993	294	0.0976892	0.141527	0.999742
Well-watered	PC2	rs59318	TGCAGTCTAAGAACTAAGATTAGTACTAATGTCCATGTCATGGCACCACAACAAGAGAAACTAA	6B	50104	0.000473862	0.494898	294	0.0976892	0.136705	0.999742
Well-watered	PC2	rs9105	TGCAGATGATTGATGGAGCCATCGAACCTTCTGGTGACTACGCAACCGAACTCTCAATGAAAGC	3A	57080	0.000562497	0.414966	294	0.0976892	0.135663	0.999742
Well-watered	PC2	rs41706	TGCAGCTTGTGGAACTCGAGAAACAAGCGGAAGAATCCACTCGCCG	5B	31948	0.00060316	0.0578231	294	0.0976892	0.13524	0.999742
Well-watered	PC2	rs53226	TGCAGGTCGATCTCGAAGTTGACGTGTGGGTCCTGGGGAGGCGAGTAGGCTGGCACTGGAGCGC	6A	55893	0.000650995	0.321429	294	0.0976892	0.134777	0.999742
Well-watered	PC2	rs31416	TGCAGCGGAGAGTCAAAACGACCCCATATTAATTATTAGGAATTGGCTGTTGTATCCAGCTCAG	2B	103538	0.000718692	0.333333	294	0.0976892	0.134179	0.999742
Well-watered	PC2	rs41241	TGCAGCTTGACTGCATAGATACATCTTCATGGACCCTGCGACATTCTACAAACGAGTGGTGGAT	5A	58225	0.000833962	0.268707	294	0.0976892	0.133281	0.999742
Well-watered	PC2	rs23813	TGCAGCCCGAACCCGCGCTCGTAGTACCCGAGGTAGGGGACGCCGTCGGTGCAGTGGACCTGGA	3B	26175	0.000858524	0.239796	294	0.0976892	0.133106	0.999742
Well-watered	PC2	rs38139	TGCAGCTCTTCACCCGTGAGTCGGTCCAGGCCGACTGCGGCCGCCTAGGCAGCGCGCACGTTCT	7B	78488	0.000881997	0.156463	294	0.0976892	0.132943	0.999742
Well-watered	PC2	rs53973	TGCAGGTGCCGAAGTCCCTCCTCTGCCGCGAGACGAAGGAGTATGACCCCCGCCATGCGAGGCG	3B	60303	0.00089846	0.187075	294	0.0976892	0.132832	0.999742
Well-watered	PC2	rs1729	TGCAGAAGAAGTAGTGCTTGAGACACCTTTTGTTCTGCAAGCGTAGCTTTCTGGGCCGTTGGCA	7A	21855	0.000910306	0.0680272	294	0.0976892	0.132753	0.999742
Rain-fed	PC1	rs29458	TGCAGCGCAAGTCTGATTTCCTCATCTCCGTGGTGGGGTTGGAACCGAGATCGGAAGAGCGGGA	6A	25146	0.000115855	0.130952	294	0.158569	0.202888	0.987575
Rain-fed	PC1	rs45095	TGCAGGATAAAGAATAATGACATTGGGTCATAGGCATCATCTATACGTGTGCCAAATATTAACG	7B	52330	0.000139884	0.0782313	294	0.158569	0.201802	0.987575
Rain-fed	PC1	rs41283	TGCAGCTTGATGCAGCTCCTCCTTCATCGCTCTAATTTTGGAGCGAGCTTCCTTGGCAGCCACC	2A	59228	0.000147981	0.440476	294	0.158569	0.201478	0.987575
Rain-fed	PC1	rs18422	TGCAGCAGTCAAACGTTAGCCCCGTCGAGCCACCCCCGCACGGACCTCGCGTCGAGCGGCGTGC	2A	59228	0.000173353	0.418367	294	0.158569	0.200568	0.987575
Rain-fed	PC1	rs11115	TGCAGCAAATTAAGTCTCAGTGTCCAAAAGAAATACATTCAGAGTCGCAGTGAAACAAATCTCT	3D	0	0.000195004	0.129252	294	0.158569	0.199893	0.987575
Rain-fed	PC1	rs22944	TGCAGCCCACCCAAGGACGGGCTCGACACTTCAACGAGTGTCTCCCTGGCTCCGTCGGACATGA	4B	61749	0.000322541	0.164966	294	0.158569	0.197019	0.987575
Rain-fed	PC1	rs42440	TGCAGGAACTCCGCGGGGTCGGCGGTACAGTCGTGGTGAGGAGGCAGATCCGAGATCGGAAGAG	2A	59228	0.000351094	0.479592	294	0.158569	0.196537	0.987575
Rain-fed	PC1	rs47523	TGCAGGCCGTGTCAGAAGGAGCAGCATCGGAGACTCGGCAGAGGAGGAACGGCGTGCGCGGCCG	7A	0	0.000449454	0.139456	294	0.158569	0.195136	0.987575
Rain-fed	PC1	rs48325	TGCAGGCGGCAATGCTCTATGGGGAGCCTTTCCACGGCGATGAAGCACGAGCTGGCTGCCCTTT	1A	66115	0.000515542	0.238095	294	0.158569	0.19436	0.987575
Rain-fed	PC1	rs48326	TGCAGGCGGCAATGCTCTATGGGGAGCCTTTCCACGGCGATGAAGCACGAGCTGGCTGCCCTTT	1A	66115	0.000523927	0.227891	294	0.158569	0.194269	0.987575
Rain-fed	PC1	rs22508	TGCAGCCATGCTCGGCAAGCCGAACGACATACGAACATAGCTGTGAGGTGGACCTTCACAACAC	2A	59228	0.000529607	0.498299	294	0.158569	0.194208	0.987575
Rain-fed	PC1	rs7087	TGCAGAGTAGATGATACATTGTGTTTCAAATTAATGAACAAGCGCAATGTACAGAAATTGGAGC	6D	51214	0.000529978	0.158163	294	0.158569	0.194204	0.987575
Rain-fed	PC1	rs20076	TGCAGCATGTCTCTTCTGTGATTGCTGAGACGGCGGAGACGGCAGACGTGGAGTTGGACCAGGA	3B	46662	0.000546127	0.117347	294	0.158569	0.194035	0.987575
Rain-fed	PC1	rs11920	TGCAGCAACTCTACTTCATCTACAGAACCAGGTGACATCTTCCAAGCTTGTTTAGCTGGGAGCG	7A	63946	0.000550175	0.304422	294	0.158569	0.193993	0.987575
Rain-fed	PC1	rs15374	TGCAGCACGTTGGTATCAATGTGAGAACCTGCCATGCCGAAGAAAGAATGCCATATCCAAAGAT	4B	61749	0.000583596	0.142857	294	0.158569	0.19366	0.987575
Rain-fed	PC1	rs29362	TGCAGCGCAAACGCGGCAAGAGCGATGTACAGTCAAAACTGATTGACCGAGATCGGAAGAGCGG	2B	55773	0.000679172	0.127551	294	0.158569	0.192806	0.987575
Rain-fed	PC1	rs4142	TGCAGACGAAAACCCCGCTTCGATCTGCACAGAAGTGAACATGCCAATCTTTTGATATTTCATT	5A	110830	0.000747894	0.227891	294	0.158569	0.192265	0.987575
Rain-fed	PC1	rs18387	TGCAGCAGTAGCTAAAGCAGAGCAACGGCGCAAGGAGCATCATACATAGCACAACGGCAACGTA	2A	59228	0.000755152	0.430272	294	0.158569	0.19221	0.987575
Rain-fed	PC1	rs18500	TGCAGCAGTCGCCGCCAGCTCCTTTGCCTTCGCCACCAGCTCTACCGCCTCCTCCACTGCTACC	6D	119937	0.000770059	0.212585	294	0.158569	0.192101	0.987575
Rain-fed	PC1	rs18501	TGCAGCAGTCGCCGCCAGCTCCTTTGCCTTCGCCACCAGCTCTACCGCCTCCTCCACTGCTACC	6D	119937	0.000770059	0.212585	294	0.158569	0.192101	0.987575
Rain-fed	PC1	rs51491	TGCAGGGTAAGTAATCTATTCGAATAGTCGTGTCCACGATAACAGGACGACTTGGAGTTGTATC	1A	66115	0.000796637	0.261905	294	0.158569	0.19191	0.987575
Rain-fed	PC1	rs8203	TGCAGATCCACCACCTTACCCCTTTCCTACCCATGAGCTTAAATAGTCTTGATCTCGCGGGTGT	3B	47798	0.000947999	0.0833333	294	0.158569	0.190936	0.987575
Rain-fed	PC2	rs43536	TGCAGGACGAATTGGTGGAGGCTTGCCCTAGTTCCGATCGTCTCTTCAGTTGGGGTAGCGGCGG	1A	19439	4.19681e-05	0.137755	294	0.0797706	0.134899	0.768068
Rain-fed	PC2	rs61640	TGCAGTGGGCGCGTTTCTGACGCACTGTGGGTGGAACTCCGTCCTAGAGGCAGTGGCCGCGGGC	2B	13658	8.06137e-05	0.10034	294	0.0797706	0.130727	0.768068
Rain-fed	PC2	rs64709	TGCAGTTTAGCCATAGGTGCGGCGCGAGTTCAACCGCTTTGCCTAGCAGCACAATGCTTATATT	2B	10243	0.000100998	0.164966	294	0.0797706	0.129294	0.768068
Rain-fed	PC2	rs39960	TGCAGCTGGGTCAGCCATCTCGTGAAGAAGCATCACCCGAGGACGCCGCGCTGAGCCTCGCGTC	6B	47831	0.000151773	0.113946	294	0.0797706	0.126716	0.768068
Rain-fed	PC2	rs39961	TGCAGCTGGGTCAGCCATCTCGTGAAGAAGCATCACCCGAGGACGCCGCGCTGAGCCTCGCGTC	6B	47831	0.000151773	0.113946	294	0.0797706	0.126716	0.768068
Rain-fed	PC2	rs53594	TGCAGGTCTGGTCCGAAGCAGAGGAGAAGGCACGCCTCGGCGGCCGCAATTGGGAAGGCAGCGT	2B	111506	0.000154308	0.117347	294	0.0797706	0.126611	0.768068
Rain-fed	PC2	rs53595	TGCAGGTCTGGTCCGAAGCAGAGGAGAAGGCACGCCTCGGCGGCCGCAATTGGGAAGGCAGCGT	2B	111506	0.000154308	0.117347	294	0.0797706	0.126611	0.768068
Rain-fed	PC2	rs14552	TGCAGCACCTAAACCTACAACAACCGCTATACACTCCTCAACCAAACAACAAATCTACTATACT	2B	13658	0.000167487	0.164966	294	0.0797706	0.126094	0.768068
Rain-fed	PC2	rs60542	TGCAGTGCAGCCTCGTTTAGTAGTTTGGCGCGGCCGCCGAGATCGGAAGAGCGGGATCACCGAC	6A	30838	0.00017664	0.0765306	294	0.0797706	0.125759	0.768068
Rain-fed	PC2	rs60543	TGCAGTGCAGCCTCGTTTAGTAGTTTGGCGCGGCCGCCG	6A	30838	0.00017664	0.0765306	294	0.0797706	0.125759	0.768068
Rain-fed	PC2	rs9345	TGCAGATGCTTCTGGCAATTGGCTGTGCACCCTTCTTGCTTGCAAAAGTGCTTCGGAAGGATGG	2B	111506	0.000210005	0.079932	294	0.0797706	0.12467	0.81343
Rain-fed	PC2	rs18105	TGCAGCAGGGCTTATAAACCACTCCGAGCCCCTCTCAACTAGCAAGGTGGGACTAAATTTTGGT	5B	15945	0.000242893	0.314626	294	0.0797706	0.123756	0.81343
Rain-fed	PC2	rs42986	TGCAGGAATGATTTGGTTTTTAACAGAACAACAAATATTTATTTTTTGCAGGTTATCTTTTGAG	2B	13658	0.000282916	0.108844	294	0.0797706	0.122801	0.81343
Rain-fed	PC2	rs32644	TGCAGCGGGCGTGCGTGAGCTTATGTCCAGCAGTGCTCGATCAGTGTCGTGCTTATCTATGGCC	2B	111506	0.000308304	0.132653	294	0.0797706	0.122263	0.81343
Rain-fed	PC2	rs31109	TGCAGCGCTCGAAGTACAGCGTCCACGGCGTTTCAATGTCGGACGCGTACCTCGGCTCGTTCCG	2B	111506	0.000318388	0.085034	294	0.0797706	0.122062	0.81343
Rain-fed	PC2	rs31108	TGCAGCGCTCGAAGTACAACGTCCACGGCGTTTCAATGTCGGGCGCGTACCTCGGCTCGTTCCG	2B	111506	0.000319687	0.0833333	294	0.0797706	0.122037	0.81343
Rain-fed	PC2	rs16045	TGCAGCAGATAAACCGCCCTGACGCCGTCTCCTTCTCGGCAAGGAGTATCTCGGTACGGCATAG	2B	106948	0.000349878	0.171769	294	0.0797706	0.121473	0.81343
Rain-fed	PC2	rs40054	TGCAGCTGGTGATACGGCACTTGCAGCGTGTTGAACGTCTGGACAGAGAGAACATTGAGCCCCG	6B	47831	0.000356669	0.122449	294	0.0797706	0.121353	0.81343
Rain-fed	PC2	rs11845	TGCAGCAACGTGACGAGAGTCGGGGACGAAGTCTTCATAATACCTATGCCAACAGTCCATGACC	6B	95598	0.000374145	0.0748299	294	0.0797706	0.121055	0.81343
Rain-fed	PC2	rs11846	TGCAGCAACGTGACGAGAGTCGGGGACGAAGTCTTCATAATACCTATGCCAACAGTCCATGACC	6B	95598	0.000374145	0.0748299	294	0.0797706	0.121055	0.81343
Rain-fed	PC2	rs32643	TGCAGCGGGCGTGCGTGAGCTTATGTCCAGCAGTGCTCGATCAGTGTCGTGCTTATCTATGGCC	2B	111506	0.000457776	0.130952	294	0.0797706	0.1198	0.845168
Rain-fed	PC2	rs21111	TGCAGCCACCAACAACTGACGACAACACCATGGCGGGCCCATCATAAGGCCCGCAACATAGATC	5B	96844	0.000492749	0.112245	294	0.0797706	0.119342	0.845168
Rain-fed	PC2	rs23650	TGCAGCCCCGCCAGAGTGTGGGCGATCAGGTCCCTGTCCATCTTCAACTTCGAGACCTCCTCCT	2B	13658	0.000511808	0.115646	294	0.0797706	0.119107	0.845168
Rain-fed	PC2	rs52517	TGCAGGTAGTGGTATGCGACGATGGCAACTAGAAGCGGCAAATCATGTTATGTGGTCATGGTTG	2B	111506	0.00057708	0.102041	294	0.0797706	0.118363	0.845168
Rain-fed	PC2	rs50151	TGCAGGGCAGCATCTCCAAGCTCAAATCGCAACTGAAGCCTTTCTGGCACACGTACCCGTATGA	2B	105812	0.00058142	0.227891	294	0.0797706	0.118317	0.845168
Rain-fed	PC2	rs50150	TGCAGGGCAGCATCTCCAAGCTCAAATCGCAACTGAAGCCTTTCTGGCACACGTACCCGTATGA	2B	105812	0.00058142	0.227891	294	0.0797706	0.118317	0.845168
Rain-fed	PC2	rs9716	TGCAGATGTGAGGACCTCGGACTTACAGTACACATGACGATTCAACCCCGTGCGTTTGGCCCTT	2B	7969	0.000614758	0.112245	294	0.0797706	0.117972	0.845168
Rain-fed	PC2	rs9717	TGCAGATGTGAGGACCTCGGACTTACAGTACACATGACGATTCAACCCCGTGCGTTTGGCCCTT	2B	7969	0.000614758	0.112245	294	0.0797706	0.117972	0.845168
Rain-fed	PC2	rs35345	TGCAGCTATACATGCGGCGACGCAGAAAGTACCACCGAGATCGGAAGAGCGGGATCACCGACTG	1B	76285	0.000617923	0.328231	294	0.0797706	0.11794	0.845168
Rain-fed	PC2	rs34067	TGCAGCGTTCCTCGCCGCCTGCGACCACACACATGGTAAGGAAGCGATGGCATCCCGCCGCACC	1A	52471	0.000655494	0.10034	294	0.0797706	0.117575	0.845168
Rain-fed	PC2	rs34069	TGCAGCGTTCCTCGCCGCCTGCGACCACACACATGGTAAGGAAGCGATGGCATCCCGCCGCACC	1A	52471	0.000655494	0.10034	294	0.0797706	0.117575	0.845168
Rain-fed	PC2	rs1514	TGCAGAACTACAACACAGGGTATAAAGAAACCATAATTGAGAATTGCAGCATCTGTATAGATGA	6B	9097	0.000662673	0.146259	294	0.0797706	0.117508	0.845168
Rain-fed	PC2	rs22640	TGCAGCCATGTCTTGTCGAAGATTAATACGAGGCCATGGCGGCACCCGAGGAACCAGAGGTCGC	6A	30838	0.000680426	0.0969388	294	0.0797706	0.117345	0.845168
Rain-fed	PC2	rs59628	TGCAGTCTGGGATCGAAGCGCATGGACAGCGGGCAGTGTGCCCGCAGAGCGCTCGCGCCCGTCC	6B	67160	0.000703531	0.205782	294	0.0797706	0.117138	0.845168
Rain-fed	PC2	rs32403	TGCAGCGGCTCGTCGGTGCAGGCACGTGGAAAATCGTGGAGGCAAGGCAGCGGCTCGCTTGAGG	3B	52346	0.000727124	0.248299	294	0.0797706	0.116935	0.845168
Rain-fed	PC2	rs2053	TGCAGAAGCTCCTGGACAGAGACGGCGATGTTTCCGAGGACAGACATGCTGGCGCCTCCTGTGA	2B	111506	0.00072857	0.151361	294	0.0797706	0.116923	0.845168
Rain-fed	PC2	rs3141	TGCAGACAACATATGGACAATGAGCGCGAAATTTAGCAACGGCACTGTTTGCAAGCCTGAAACT	2B	98991	0.000738613	0.117347	294	0.0797706	0.116838	0.845168
Rain-fed	PC2	rs3142	TGCAGACAACATATGGACAATGAGCGCGAAATTTAGCAACGGCACTGTTTGCAAGCCTGAAACT	2B	98991	0.000738613	0.117347	294	0.0797706	0.116838	0.845168
Rain-fed	PC2	rs26409	TGCAGCCTCAAAGGATCTTGCATCAAGCAGGGCCTGCCCTACTATAACGCGTCCAACTCAGACA	3B	121341	0.000818036	0.411565	294	0.0797706	0.116209	0.851669
Rain-fed	PC2	rs26410	TGCAGCCTCAAAGGATCTTGCATCAAGCAGGGCCTGCCCTACTATAACGCGTCCAACTCAGACA	3B	121341	0.000818036	0.411565	294	0.0797706	0.116209	0.851669
Rain-fed	PC2	rs62252	TGCAGTGTGTATGTGGAAATGTGGAATGGCACCTCACATCCATGCGTGGACCTCGCGGCGCGCA	6D	49509	0.000833736	0.336735	294	0.0797706	0.116092	0.851669
Rain-fed	PC2	rs37998	TGCAGCTCTGCATCAGCCTGCTGTCGGCCCCGCACCCACTCCCCAGCCAGCTCTCTCCACGGCC	5B	35359	0.000845563	0.137755	294	0.0797706	0.116005	0.851669
Rain-fed	PC2	rs33760	TGCAGCGTGCGGACGTTCTCCTCTCTCTCTCTTCTGTGATGGATGGATGGGGTGGGGTGGTGGA	2B	33592	0.000860498	0.107143	294	0.0797706	0.115898	0.851669
Rain-fed	PC2	rs23524	TGCAGCCCCCCCGCCTTCTCCTTAATTTGCTTCATTGCCGCTTCTTGGTATGCATCAGCGGTGT	3B	121341	0.000924105	0.409864	294	0.0797706	0.115459	0.851669
Rain-fed	PC2	rs60876	TGCAGTGCGACGGGGGCGACGCGGCGACCAGGGGATCTTGTGCCTCCTTGTAAGTGCTACTATC	2B	111506	0.00095921	0.10034	294	0.0797706	0.115231	0.851669
Rain-fed	PC2	rs60878	TGCAGTGCGACGGGGGCGACGCGGCGACCAGGGGATCTTGTGCCTCCTTGTAAGTGCTACTATC	2B	111506	0.00095921	0.10034	294	0.0797706	0.115231	0.851669
Rain-fed	PC2	rs60877	TGCAGTGCGACGGGGGCGACGCGGCGACCAGGGGATCTTGTGCCTCCTTGTAAGTGCTACTATC	2B	111506	0.00095921	0.10034	294	0.0797706	0.115231	0.851669
Rain-fed	PC2	rs22419	TGCAGCCATCTATGGTTGCTTTGTCTCTCAATTTTCTACGGTTCATTTTTTAGGGATTTATTTT	5B	14808	0.000962792	0.408163	294	0.0797706	0.115208	0.851669
Rain-fed	PC2	rs39968	TGCAGCTGGGTCCACGGCCACAACCTTTTTTGTGATTGGCCAAGTAAGTCGCTTTGTCAGACCT	4A	62152	0.000976368	0.214286	294	0.0797706	0.115122	0.851669

## Sheet: Proj
Env	trait	SNP	Sequence	Chromosome	Position	P.value	maf	nobs	Rsquare.of.Model.without.SNP	Rsquare.of.Model.with.SNP	FDR_Adjusted_P-values
Well-watered	PC1	rs57981	TGCAGTCATCGCCGCTGTCCTGCACCTCCTGTACTAGCCATGGTTAGTATGTGTAGAGTGCCGT	7A	71904	1.02386e-05	0.107143	294	0.186961	0.243519	0.309843
Well-watered	PC1	rs438	TGCAGAAACCAAAATTTTCGCCAGTGCCCATTGATGAACCGCACGAGGGCACGCATTGCACTGC	1A	41098	3.09143e-05	0.0697279	294	0.186961	0.237216	0.309843
Well-watered	PC1	rs439	TGCAGAAACCAAAATTTTCGCCAGTGCCCATTGATGAACCGCACGAGGGCACGCATTGCACTGC	1A	41098	3.09143e-05	0.0697279	294	0.186961	0.237216	0.309843
Well-watered	PC1	rs1445	TGCAGAACGCCCGCCATCATGGCTGAACTCAGCAGGTGGTGAAGTGTCTCCATCACGAGGACGA	7A	71904	4.46629e-05	0.110544	294	0.186961	0.235135	0.309843
Well-watered	PC1	rs1446	TGCAGAACGCCCGCCATCATGGCTGAACTCAGCAGGTGGTGAAGTGTCTCCATCACGAGGACGA	7A	71904	4.46629e-05	0.110544	294	0.186961	0.235135	0.309843
Well-watered	PC1	rs24219	TGCAGCCCGTGTACGCGCGTGGCGGCCGAAGGCTTTAGGCCTGTGCGAGCTTTTCTCCTTTGTT	5B	38769	4.98804e-05	0.102041	294	0.186961	0.234512	0.309843
Well-watered	PC1	rs24220	TGCAGCCCGTGTACGCGCGTGGCGGCCGAAGGCTTTAGGCCTGTGCGAGCTTTTCTCCTTTGTT	5B	38769	4.98804e-05	0.102041	294	0.186961	0.234512	0.309843
Well-watered	PC1	rs42315	TGCAGGAACCGAGGCCGTTGGGGGGAGACGAGGCGCCATGTAGCTGACGCGGCTGGCCCGCGGC	7A	103176	8.09073e-05	0.285714	294	0.186961	0.231793	0.439752
Well-watered	PC1	rs49457	TGCAGGGAAGAACCAAACCAAAGCACAGCGGAGGTTCCACGGAACTTTTCATGCCAGGGAAGGA	7A	70767	0.000109231	0.171769	294	0.186961	0.230115	0.527731
Well-watered	PC1	rs7805	TGCAGATATAGAAGAGAAGAAAGCCAAGGCCAAGGATGTGAAGTGCAAAGGAGCAGCTGTGCTC	3B	58028	0.00012415	0.115646	294	0.186961	0.229401	0.539827
Well-watered	PC1	rs29212	TGCAGCGATGCAACATGCGGCACAGGGACAGTATAGGGAGCGCCATACAGCGCCTCGTAGGGAA	6A	94843	0.000224135	0.153061	294	0.186961	0.226122	0.818958
Well-watered	PC1	rs4719	TGCAGACTACATGGTCGTCCCTTGCTTAGTTAGATGCTAACCCCCACCCACTTTTACACTAACC	2B	59184	0.000226013	0.459184	294	0.186961	0.226076	0.818958
Well-watered	PC1	rs50810	TGCAGGGCTTGCCCATTACGACGTTGTGCGGAGGGGAGGAGAAGAGGTGCGAGGAGAGGAGGTA	5A	5684	0.000337933	0.318027	294	0.186961	0.223859	0.877095
Well-watered	PC1	rs41047	TGCAGCTTCTCACTGGTACAAAAAGGGTCTGTTGTCCCGAGATCGGAAGAGCGGGATCACCGAC	7A	70767	0.000359764	0.0731293	294	0.186961	0.223515	0.877095
Well-watered	PC1	rs24221	TGCAGCCCGTGTACGCGCGTGGCGGCCGAAGGCTTTAGGCCTGTGCGAGCTTTTCTCCTTTGTT	5B	38769	0.000367612	0.181973	294	0.186961	0.223397	0.877095
Well-watered	PC1	rs42631	TGCAGGAAGCAGCAGTGTTCGGCCATCCTGTTACTGAAGCGCCGAGATCGGAAGAGCGGGATCA	7A	70767	0.0004009	0.159864	294	0.186961	0.222922	0.877095
Well-watered	PC1	rs15934	TGCAGCAGAGATGTCCTGGCGCACCGCGGAGCCCTCGAATGAGCTCTCACGGGCACGCGAGGGC	7A	70767	0.000423893	0.0901361	294	0.186961	0.222616	0.877095
Well-watered	PC1	rs15935	TGCAGCAGAGATGTCCTGGCGCACCGCGGAGCCCTCGAATGAGCTCTCACGGGCACGCGAGGGC	7A	70767	0.000423893	0.0901361	294	0.186961	0.222616	0.877095
Well-watered	PC1	rs51207	TGCAGGGGGAAGTCAAGGAGGAAGAAAACTTAGCGCACACACTGAAAAAACGACGTGGACGAAC	5A	5684	0.000429419	0.387755	294	0.186961	0.222545	0.877095
Well-watered	PC1	rs53740	TGCAGGTGAGCGAGACGTGCGCGCTGTCGCGGAACTGCGACGCCGAGATCGGAAGAGCGGGATC	2B	59184	0.000447922	0.437075	294	0.186961	0.222314	0.877095
Well-watered	PC1	rs30026	TGCAGCGCCAGCTCCACCGTCGAGTCCTACAGCGGGCCCAGGGCGACGAACGGGCCCCGAGATC	2B	96718	0.000454202	0.309524	294	0.186961	0.222238	0.877095
Well-watered	PC1	rs30025	TGCAGCGCCAGCTCCACCGTCGAGTCCTACAGCGGGCCCAGGGCGACGAACGGGCCCCGAGATC	2B	96718	0.000454202	0.309524	294	0.186961	0.222238	0.877095
Well-watered	PC1	rs39065	TGCAGCTGCGGTCGCGGCGGGAGAGCTTGCTCGTCGTCGTCGTCGTCGTCGTCGGCGTGCTGCT	7A	70767	0.000463943	0.079932	294	0.186961	0.222122	0.877095
Well-watered	PC1	rs5823	TGCAGAGCACGAAGTCCACGGCGTGATCCTTTTACTTTATTCCTTAAGCCAAGGGAGGTCGTAC	4A	9109	0.000549845	0.079932	294	0.186961	0.221194	0.883204
Well-watered	PC1	rs54778	TGCAGGTTACTTACACACGAAGGATGAAGAAATTCCTATAGCTGCCCCCCACCGAGATCGGAAG	6D	48941	0.000577209	0.0595238	294	0.186961	0.22093	0.883204
Well-watered	PC1	rs5239	TGCAGAGAAGGTACAGTCGAGGCCGCTATTCGGGCCGAGATCGGAAGAGCGGGATCACCGACTG	7D	83310	0.000589393	0.105442	294	0.186961	0.220816	0.883204
Well-watered	PC1	rs16529	TGCAGCAGCAGGATACCGTCGATTGAGTCGAGGACGCAGTGGTCACTCAAGAGCGGGAGGTGGA	2B	77383	0.000590162	0.117347	294	0.186961	0.220809	0.883204
Well-watered	PC1	rs28463	TGCAGCGACGGCCCCGCCCTAGCCGTCGCCCTCTTCGGCCGTTTGTCCCGAGGCGCCGAGATCG	2B	51226	0.00059954	0.0833333	294	0.186961	0.220723	0.883204
Well-watered	PC1	rs52331	TGCAGGTACGTATACTCTCGAACGCCGCATCTCGGATCTCTCCTCTGCTGTGTTAGGCGAAAAC	1A	83174	0.000628706	0.391156	294	0.186961	0.220464	0.883204
Well-watered	PC1	rs35796	TGCAGCTCACCAGGGAGCCGTCGTCATCGCCCTGGCCATTTCCGTCGTCACCGAGCTCCAACAA	4A	61015	0.00065523	0.0578231	294	0.186961	0.220239	0.883204
Well-watered	PC1	rs53128	TGCAGGTCCTCGCTCCTGCGCCGCCGCTCCCTCTAACAAGATGGGTTAGAGCATCTCCAGCCGC	7A	103176	0.000753645	0.452381	294	0.186961	0.219479	0.883204
Well-watered	PC1	rs9272	TGCAGATGCGTGCGAGCGTGTCCGACTGCTCTCCGTCCACGACGGCGACGGCGGAGCGGGCATG	7A	70767	0.000765912	0.0969388	294	0.186961	0.219392	0.883204
Well-watered	PC1	rs48348	TGCAGGCGGCCAGGCACGTACGTAGATGGTAAGTGCTGATGTGCTCCCGAGGACAGGCGCTGTC	2B	51226	0.000769207	0.0697279	294	0.186961	0.219369	0.883204
Well-watered	PC1	rs16676	TGCAGCAGCCACTCCCACGCGCCTGTTCCTTACTAGTGCGCCACCCACATTGATCTTTATGAAG	7A	0	0.00077379	0.454082	294	0.186961	0.219336	0.883204
Well-watered	PC1	rs57514	TGCAGTATGTGGAGGTGATAAGCCATGTCCTGGAGACCGTAGACCACATCCGAGATCGGAAGAG	1A	109690	0.000791613	0.0884354	294	0.186961	0.219213	0.883204
Well-watered	PC1	rs45095	TGCAGGATAAAGAATAATGACATTGGGTCATAGGCATCATCTATACGTGTGCCAAATATTAACG	7B	52330	0.000835603	0.0782313	294	0.186961	0.21892	0.883204
Well-watered	PC1	rs20201	TGCAGCATTACTAGCTGGTAAGCAAAGAAGATCATGGAACTCCTTGCCTTTCGCCAGAATGGCC	1B	75148	0.000884558	0.285714	294	0.186961	0.218612	0.883204
Well-watered	PC1	rs19833	TGCAGCATGCTGTCGAGGGAGCCGAAGCCGCCCGCGAAGTCGTCCTCCACCACCGAGCCCCCGC	5B	49005	0.000891448	0.103741	294	0.186961	0.21857	0.883204
Well-watered	PC1	rs49257	TGCAGGCTTAGAGTTGCATGTCGAGCGCAGACTTCCAACTAGGACAAAAAGTGGCCGAGATCGG	3A	171063	0.00090443	0.251701	294	0.186961	0.218491	0.883204
Well-watered	PC1	rs52330	TGCAGGTACGTATACTCTCGAACGCCCGCATCTCGGATCTCTCCTCTTCTGTGTTAGGCGAAAA	1A	83174	0.000919734	0.396259	294	0.186961	0.218401	0.883204
Well-watered	PC1	rs57807	TGCAGTCACGGAATTTCACGCAGATATGGCAGAGCTATGATCACCCGACCGACACCATCCTCCC	2B	96718	0.000926234	0.352041	294	0.186961	0.218363	0.883204
Well-watered	PC1	rs57806	TGCAGTCACGGAATTTCACGCAGATATGGCAGAGCTATGATCACCCGACCGACACCATCCTCCC	2B	96718	0.000926234	0.352041	294	0.186961	0.218363	0.883204
Well-watered	PC1	rs12518	TGCAGCAAGGCCTCCTGGGCTTCCCTGGAGGTCTCCGTCACCGAGATCGGAAGAGCGGGATCAC	7B	50057	0.000945474	0.0782313	294	0.186961	0.218251	0.883204
Well-watered	PC1	rs61612	TGCAGTGGGAGTCGGATGTACCAGCCAGTGTGGCTGATCGTGCTCTGGGCGATTTGTCTGGGCA	7D	83310	0.000958994	0.108844	294	0.186961	0.218175	0.883204
Well-watered	PC2	rs62142	TGCAGTGTGAGAAGACAGGTGAAGTACAGGTGCTCCCAAGGGACTCCGACGGCGAGAGAGCAAA	7D	130020	0.000335131	0.0833333	294	0.120366	0.160378	1
Well-watered	PC2	rs59318	TGCAGTCTAAGAACTAAGATTAGTACTAATGTCCATGTCATGGCACCACAACAAGAGAAACTAA	6B	50104	0.000380778	0.494898	294	0.120366	0.159619	1
Well-watered	PC2	rs11979	TGCAGCAACTTCAACCTCGGCGACGGAAGAGGACGCAGAGGAGATGGCGTCGAAGGAAGCAGAG	7D	109512	0.0004197	0.482993	294	0.120366	0.159041	1
Well-watered	PC2	rs11980	TGCAGCAACTTCAACCTCGGCGACGGAAGAGGACGCAGAGGAGATGGCGTCGAAGGAAGCAGAG	7D	109512	0.0004197	0.482993	294	0.120366	0.159041	1
Well-watered	PC2	rs38139	TGCAGCTCTTCACCCGTGAGTCGGTCCAGGCCGACTGCGGCCGCCTAGGCAGCGCGCACGTTCT	7B	78488	0.00047299	0.156463	294	0.120366	0.158333	1
Well-watered	PC2	rs31416	TGCAGCGGAGAGTCAAAACGACCCCATATTAATTATTAGGAATTGGCTGTTGTATCCAGCTCAG	2B	103538	0.000555854	0.333333	294	0.120366	0.157378	1
Well-watered	PC2	rs59755	TGCAGTCTTGGAAGTGGATGGAGCCAGAGAATCAGCCTCTGTCTTTAAATTGCGCCGCGGCCTT	6B	50104	0.000620269	0.493197	294	0.120366	0.156731	1
Well-watered	PC2	rs15144	TGCAGCACGGCAAGCTACGCACGCAGCTGAAGGAGGTGAAGATGCGGAAAGAGTGCATAGAGGA	5B	4551	0.000661332	0.0782313	294	0.120366	0.156354	1
Well-watered	PC2	rs28070	TGCAGCGACAAGCCAAAGAGGGCCCGTAGGGCCCCGCGGGCAGAAAAGAAGTGCAGACCG	1A	50766	0.000718293	0.14966	294	0.120366	0.155867	1
Well-watered	PC2	rs63186	TGCAGTTCCATATAGCCCAGAGAAATCACATATTCCAATCCCAATACTTGATGCAACCTCAAGG	7B	81331	0.000787473	0.0765306	294	0.120366	0.155327	1
Well-watered	PC2	rs63187	TGCAGTTCCATATAGCCCAGAGAAATCACATATTCCAATCCCAATACTTGATGCAACCTCAAGG	7B	81331	0.000787473	0.0765306	294	0.120366	0.155327	1
Well-watered	PC2	rs32262	TGCAGCGGCGGGTGGCTCGGCGCGGACGGAGCAGCTGCCTCCGAAACTTTCTTCTTCGGCGGCA	5A	6820	0.000792559	0.428571	294	0.120366	0.155289	1
Well-watered	PC2	rs32263	TGCAGCGGCGGGTGGCTCGGCGCGGACGGAGCAGCTGCCTCCGAAACTTTCTTCTTCGGCGGCA	5A	6820	0.000792559	0.428571	294	0.120366	0.155289	1
Well-watered	PC2	rs31415	TGCAGCGGAGAGTCAAAACGACCCCACATTAATTATTAGGAATTGGCTGTTGTATCCAGCTCCG	2B	103538	0.000811326	0.328231	294	0.120366	0.155152	1
Well-watered	PC2	rs20708	TGCAGCCAACTCGCTAGGTAAGAGTCCAATTAGGAAACAAAACAGTACGGAAGTGTCCCACGAT	7B	80763	0.000822798	0.079932	294	0.120366	0.155069	1
Well-watered	PC2	rs62039	TGCAGTGTCATAAGAGAGAAAGCGCCGTGAATCTGTTCATGCAGTTGACAGAATATGGCCGCGT	1B	30711	0.000874406	0.0629252	294	0.120366	0.154713	1
Well-watered	PC2	rs12851	TGCAGCAATATTCTCCAGTTCACCAACGGCCATGCCGAGATCGGAAGAGCGGGATCACCGACTG	4A	61015	0.000936656	0.0612245	294	0.120366	0.15431	1
Rain-fed	PC1	rs60543	TGCAGTGCAGCCTCGTTTAGTAGTTTGGCGCGGCCGCCG	6A	30838	2.63972e-05	0.0765306	294	0.132997	0.187558	0.573902
Rain-fed	PC1	rs60542	TGCAGTGCAGCCTCGTTTAGTAGTTTGGCGCGGCCGCCGAGATCGGAAGAGCGGGATCACCGAC	6A	30838	2.63972e-05	0.0765306	294	0.132997	0.187558	0.573902
Rain-fed	PC1	rs39960	TGCAGCTGGGTCAGCCATCTCGTGAAGAAGCATCACCCGAGGACGCCGCGCTGAGCCTCGCGTC	6B	47831	7.21915e-05	0.113946	294	0.132997	0.1815	0.734249
Rain-fed	PC1	rs39961	TGCAGCTGGGTCAGCCATCTCGTGAAGAAGCATCACCCGAGGACGCCGCGCTGAGCCTCGCGTC	6B	47831	7.21915e-05	0.113946	294	0.132997	0.1815	0.734249
Rain-fed	PC1	rs40054	TGCAGCTGGTGATACGGCACTTGCAGCGTGTTGAACGTCTGGACAGAGAGAACATTGAGCCCCG	6B	47831	8.96167e-05	0.122449	294	0.132997	0.180207	0.734249
Rain-fed	PC1	rs48326	TGCAGGCGGCAATGCTCTATGGGGAGCCTTTCCACGGCGATGAAGCACGAGCTGGCTGCCCTTT	1A	66115	0.00011022	0.227891	294	0.132997	0.178974	0.734249
Rain-fed	PC1	rs7087	TGCAGAGTAGATGATACATTGTGTTTCAAATTAATGAACAAGCGCAATGTACAGAAATTGGAGC	6D	51214	0.000148972	0.158163	294	0.132997	0.177184	0.734249
Rain-fed	PC1	rs42913	TGCAGGAATCCTCATCTTTGCCGACTCCCGAGATCGGAAGAGCGGGATCACCGACTGCCCATAG	2B	111506	0.000149366	0.0629252	294	0.132997	0.177168	0.734249
Rain-fed	PC1	rs48325	TGCAGGCGGCAATGCTCTATGGGGAGCCTTTCCACGGCGATGAAGCACGAGCTGGCTGCCCTTT	1A	66115	0.000165832	0.238095	294	0.132997	0.176549	0.734249
Rain-fed	PC1	rs16070	TGCAGCAGATCATCAGGGAACACGATCTCGTACATTTTCGCCAGCGCTGTTGTAGCCATCTCTC	2B	38706	0.000168863	0.345238	294	0.132997	0.176441	0.734249
Rain-fed	PC1	rs48316	TGCAGGCGGATCTGGTCCAGCAGGCGGTCCGCCTCGCCCTCGGCGTCGTCGGCGGCGTCGGGGG	2B	38706	0.000277475	0.289116	294	0.132997	0.173512	0.918897
Rain-fed	PC1	rs51491	TGCAGGGTAAGTAATCTATTCGAATAGTCGTGTCCACGATAACAGGACGACTTGGAGTTGTATC	1A	66115	0.000346948	0.261905	294	0.132997	0.172201	0.918897
Rain-fed	PC1	rs29362	TGCAGCGCAAACGCGGCAAGAGCGATGTACAGTCAAAACTGATTGACCGAGATCGGAAGAGCGG	2B	55773	0.000364051	0.127551	294	0.132997	0.171919	0.918897
Rain-fed	PC1	rs31108	TGCAGCGCTCGAAGTACAACGTCCACGGCGTTTCAATGTCGGGCGCGTACCTCGGCTCGTTCCG	2B	111506	0.000376015	0.0833333	294	0.132997	0.171729	0.918897
Rain-fed	PC1	rs54032	TGCAGGTGCGGGGAAAGGAGTTGCATCCGTTCAGAGGCAGAACGAGCGCCGAGATCGGAAGAGC	2B	67141	0.000396643	0.144558	294	0.132997	0.171417	0.918897
Rain-fed	PC1	rs54033	TGCAGGTGCGGGGAAAGGAGTTGCATCCGTTCAGAGGCAGAACGAGCGCCGAGATCGGAAGAGC	2B	67141	0.000396643	0.144558	294	0.132997	0.171417	0.918897
Rain-fed	PC1	rs45095	TGCAGGATAAAGAATAATGACATTGGGTCATAGGCATCATCTATACGTGTGCCAAATATTAACG	7B	52330	0.000452746	0.0782313	294	0.132997	0.170644	0.918897
Rain-fed	PC1	rs31109	TGCAGCGCTCGAAGTACAGCGTCCACGGCGTTTCAATGTCGGACGCGTACCTCGGCTCGTTCCG	2B	111506	0.000454501	0.085034	294	0.132997	0.170622	0.918897
Rain-fed	PC1	rs11115	TGCAGCAAATTAAGTCTCAGTGTCCAAAAGAAATACATTCAGAGTCGCAGTGAAACAAATCTCT	3D	0	0.000587742	0.129252	294	0.132997	0.169125	0.918897
Rain-fed	PC1	rs41283	TGCAGCTTGATGCAGCTCCTCCTTCATCGCTCTAATTTTGGAGCGAGCTTCCTTGGCAGCCACC	2A	59228	0.000671514	0.440476	294	0.132997	0.168351	0.918897
Rain-fed	PC1	rs65417	TGCAGTTTTGATAAGCTCAAAGGCCAAGGCGCCAACACATCAGGCTCATACGACGGGAAGGTTT	2A	92517	0.000720118	0.221088	294	0.132997	0.167946	0.918897
Rain-fed	PC1	rs65418	TGCAGTTTTGATAAGCTCAAAGGCCAAGGCGCCAACACATCAGGCTCATACGACGGGAAGGTTT	2A	92517	0.000720118	0.221088	294	0.132997	0.167946	0.918897
Rain-fed	PC1	rs25969	TGCAGCCGTCTTTAGCACGTCAGCGAACTTCGCCTCCTCCGAGATCGGAAGAGCGGGATCACCG	3B	121341	0.000763801	0.409864	294	0.132997	0.167606	0.918897
Rain-fed	PC1	rs22640	TGCAGCCATGTCTTGTCGAAGATTAATACGAGGCCATGGCGGCACCCGAGGAACCAGAGGTCGC	6A	30838	0.000792185	0.0969388	294	0.132997	0.167395	0.918897
Rain-fed	PC1	rs24617	TGCAGCCCTTTTAAGCTTCGCACGCGGCTTGGTACAATAGATATTTTTAGGGAGCCGCTAGGCA	2B	38706	0.000857271	0.37585	294	0.132997	0.166938	0.918897
Rain-fed	PC1	rs29458	TGCAGCGCAAGTCTGATTTCCTCATCTCCGTGGTGGGGTTGGAACCGAGATCGGAAGAGCGGGA	6A	25146	0.000989176	0.130952	294	0.132997	0.166113	0.918897
Rain-fed	PC2	rs11845	TGCAGCAACGTGACGAGAGTCGGGGACGAAGTCTTCATAATACCTATGCCAACAGTCCATGACC	6B	95598	9.60757e-05	0.0748299	294	0.126798	0.173978	0.999749
Rain-fed	PC2	rs11846	TGCAGCAACGTGACGAGAGTCGGGGACGAAGTCTTCATAATACCTATGCCAACAGTCCATGACC	6B	95598	9.60757e-05	0.0748299	294	0.126798	0.173978	0.999749
Rain-fed	PC2	rs39490	TGCAGCTGGAGCCCAAGTTCCACCTCATGGGCTTCTCCATGGGCGGCGAGATCATGTGGAGCTG	1B	47847	0.000137425	0.488095	294	0.126798	0.171831	0.999749
Rain-fed	PC2	rs61640	TGCAGTGGGCGCGTTTCTGACGCACTGTGGGTGGAACTCCGTCCTAGAGGCAGTGGCCGCGGGC	2B	13658	0.000178449	0.10034	294	0.126798	0.17027	0.999749
Rain-fed	PC2	rs21111	TGCAGCCACCAACAACTGACGACAACACCATGGCGGGCCCATCATAAGGCCCGCAACATAGATC	5B	96844	0.000296377	0.112245	294	0.126798	0.167255	0.999749
Rain-fed	PC2	rs64172	TGCAGTTGCGCTTGGGTGTCTTGTGTTGCGATTATGCTCGGACTAGGTCGGTTGCAAGAACAAC	3A	57080	0.000601337	0.409864	294	0.126798	0.163089	0.999749
Rain-fed	PC2	rs29508	TGCAGCGCACCGCCACTACGGCGGAAGAGGTTGCGGCCGTAGCTGCCGCGGGCGCGTTTGGGTT	4A	61015	0.000610017	0.285714	294	0.126798	0.163005	0.999749
Rain-fed	PC2	rs29509	TGCAGCGCACCGCCACTACGGCGGAAGAGGTTGCGGCCGTAGCTGCCGCGGGCGCGTTTGGGTT	4A	61015	0.000610017	0.285714	294	0.126798	0.163005	0.999749
Rain-fed	PC2	rs736	TGCAGAAAGGTACCACTCATTCGTACATCACTCCAACTGATGTATGAAGGTTGTTCATGGCGAC	4B	56065	0.000761273	0.115646	294	0.126798	0.16171	0.999749
Rain-fed	PC2	rs23327	TGCAGCCCATGCTACGCTGGCTCGTCTACCTCGAGGGGATCTGGGAATCGGGGACGAGACACAC	4B	56065	0.000819181	0.12415	294	0.126798	0.161283	0.999749
Rain-fed	PC2	rs31422	TGCAGCGGAGCACTCACTCTTGTATGTATGATGAATGGTCTACGAAATACATCAACTCGCCCCA	6B	35322	0.000982872	0.173469	294	0.126798	0.160223	0.999749
