# Supplementary material for: Identification of novel putative alleles related to important agronomic traits of wheat using robust strategies in GWAS
Source: Sci Rep. 2023 Jun 19;13:9927. doi: 10.1038/s41598-023-36134-z (PMC10279721; doi:10.1038/s41598-023-36134-z)
Supplement: Supplementary file 4 — Supplementary Information 4. [file 41598_2023_36134_MOESM4_ESM.xlsx]

## Sheet: Sheet1
Supplementary Table 6. GO results for markers identified by different methods
Trait - PC	Marker	Chromosome	Sequence	Overlapping Gene	Biological process	Molecular function	Cellular component	E-val	% ID	Classic	Grid	Hubert	Locantore	Proj
GY-TGW-SW-CPC2-GPC2-HPC2-LPC2-PPC2	rs61640	2b	TGCAGTGGGCGCGTTTCTGACGCACTGTGGGTGGAACTCCGTCCTAGAGGCAGTGGCCGCGGGC	TraesCS2B02G040500, TraesCS2B02G040600	NA	UDP-glycosyltransferase activity; hexosyltransferase activity, transferase activity; hexosyltransferase activity	NA	2.9E-27, 2.8e-24	100, 98.4	PPP	P	PPP	PPP	PPP
GN-CPC1-GPC1-HPC1-LPC1-PPC1	rs20201	1b	TGCAGCATTACTAGCTGGTAAGCAAAGAAGATCATGGAACTCCTTGCCTTTCGCCAGAATGGCC	TraesCS1B02G400600	defense response	ADP binding	NA	2.9e-27	100	P	P	P	P	P
GN-CPC1-GPC1-HPC1-LPC1-PPC1	rs39065	7a	TGCAGCTGCGGTCGCGGCGGGAGAGCTTGCTCGTCGTCGTCGTCGTCGTCGTCGGCGTGCTGCT	TraesCS7A02G428200	response to oxidative stress; hydrogen peroxide catabolic process	peroxidase activity; heme binding	NA	7.1e-25	98.4	P	P	P	P	P
GN-CPC1-GPC1-HPC1-LPC1-PPC1	rs5823	4a	TGCAGAGCACGAAGTCCACGGCGTGATCCTTTTACTTTATTCCTTAAGCCAAGGGAGGTCGTAC	TraesCS4A02G004900	isoprenoid biosynthetic process; carotenoid biosynthetic process	phytoene dehydrogenase activity; oxidoreductase activity; flavin adenine dinucleotide binding	chloroplast; chromoplast; plastid; membrane; cellular anatomical entity	2.9e-27	100	P	P		P
GN-CPC1-GPC1-HPC1-LPC1-PPC1	rs11115	3d	TGCAGCAAATTAAGTCTCAGTGTCCAAAAGAAATACATTCAGAGTCGCAGTGAAACAAATCTCT	TraesCS3D02G011300	protein phosphorylation	protein kinase activity; ATP binding; polysaccharide binding	NA	1.1e-23	98.4	P	P	P	P	P
GN-CPC1-HPC1-LPC1-PPC1	rs29458	6a	TGCAGCGCAAGTCTGATTTCCTCATCTCCGTGGTGGGGTTGGAACCGAGATCGGAAGAGCGGGA	TraesCS6A02G035600	regulation of transcription, DNA-templated	double-stranded DNA binding	NA	4.1e-17	100	P	P	P	P	P
CPC1-GPC1-LPC1-PPC1	rs54778	6D	TGCAGGTTACTTACACACGAAGGATGAAGAAATTCCTATAGCTGCCCCCCACCGAGATCGGAAG	TraesCS6D02G102700	NA	NA	NA	2.7e-21	100
CPC1-GPC1-LPC1-PPC1	rs52331	1A	TGCAGGTACGTATACTCTCGAACGCCGCATCTCGGATCTCTCCTCTGCTGTGTTAGGCGAAAAC	TraesCS1A02G379500	NA	protein binding	NA	1.7e-22	96.9
TKW-CPC2-HPC2-LPC2	rs23813	3b	TGCAGCCCGAACCCGCGCTCGTAGTACCCGAGGTAGGGGACGCCGTCGGTGCAGTGGACCTGGA	TraesCS3B02G049100	protein phosphorylation; phosphorylation	nucleotide binding; protein kinase activity; protein serine/threonine kinase activity; ATP binding; kinase activity; transferase activity; polysaccharide binding	membrane; integral component of membrane	2.9e-27	100	P	P	P	P	P
TKW-CPC2-HPC2-LPC2	rs1729	7a	TGCAGAAGAAGTAGTGCTTGAGACACCTTTTGTTCTGCAAGCGTAGCTTTCTGGGCCGTTGGCA	TraesCS7A02G081500	regulation of transcription by RNA polymerase II	transcription coregulator activity	mediator complex	2.9e-27	100	P	P	P	P	P
TKW-CPC2-HPC2-LPC2	rs9345	2d	TGCAGATGCTTCTGGCAATTGGCTGTGCACCCTTCTTGCTTGCAAAAGTGCTTCGGAAGGATGG	TraesCS2D02G577200	NA	NA	NA	2.9e-27	100	P	P	P	P	P
TKW-CPC2-HPC2-LPC2	rs50150	2b	TGCAGGGCAGCATCTCCAAGCTCAAATCGCAACTGAAGCCTTTCTGGCACACGTACCCGTATGA	TraesCS2B02G610500	NA	NA	NA	1.7e-22	96.9	P	P	P	P	P
GN-CPC1-HPC1-LPC1	rs20456	4a	TGCAGCCAAACAAGTACAATGGCATCACCCAGGTGGATGCCTGCAATGGCCTCCTTCTCTACCG	TraesCS4A02G466400	NA	protein binding	NA	2.9e-27	100	P	P	P	P	P
GY-SW-GPC2-PPC2	rs736	4b	TGCAGAAAGGTACCACTCATTCGTACATCACTCCAACTGATGTATGAAGGTTGTTCATGGCGAC	TraesCS4B02G230100	phosphatidylinositol dephosphorylation	catalytic activity; hydrolase activity; phosphatase activity	NA	2.9e-27	100	PP		PP	PP	PP
CPC1-GPC1-PPC1	rs48316	2B	TGCAGGCGGATCTGGTCCAGCAGGCGGTCCGCCTCGCCCTCGGCGTCGTCGGCGGCGTCGGGGG	TraesCS2B02G098500	lipid metabolic process, signal transduction, lipid catabolic process, intracellular signal transduction	NA	intracellular anatomical structure, plasma membrane, membrane	1.2e-26	100
TKW-GPC1-PPC1	rs30025	2b	TGCAGCGCCAGCTCCACCGTCGAGTCCTACAGCGGGCCCAGGGCGACGAACGGGCCCCGAGATC	TraesCS2B02G572500	transcription, DNA-templated, regulation of transcription, DNA-templated	DNA binding	nucleus	2.8e-24	100	P	P	P	P	P
TKW-HPC2-LPC2	rs14552	2b	TGCAGCACCTAAACCTACAACAACCGCTATACACTCCTCAACCAAACAACAAATCTACTATACT	TraesCS2B02G039100	defense response	ADP binding	NA	7.1e-25	98.4	P	P	P	P	P
TKW-HPC2-LPC2	rs16045	2b	TGCAGCAGATAAACCGCCCTGACGCCGTCTCCTTCTCGGCAAGGAGTATCTCGGTACGGCATAG	TraesCS2B02G612700 ; TraesCS2B02G612800	NA	NA	NA	7.1e-25	98.4	P	P	P	P	P
TKW-HPC2-LPC2	rs59628	6b	TGCAGTCTGGGATCGAAGCGCATGGACAGCGGGCAGTGTGCCCGCAGAGCGCTCGCGCCCGTCC	TraesCS6B02G400300	NA	NA	NA	2.8e-24	100	P	P			P
TKW-HPC2-LPC2	rs35345	1b	TGCAGCTATACATGCGGCGACGCAGAAAGTACCACCGAGATCGGAAGAGCGGGATCACCGACTG	TraesCS1B02G411600	NA	protein binding	NA	9.2e-09	97.3	P			P
GY-GPC2-PPC2	rs15144	5b	TGCAGCACGGCAAGCTACGCACGCAGCTGAAGGAGGTGAAGATGCGGAAAGAGTGCATAGAGGA	TraesCS5B02G008000	NA	DNA binding; protein dimerization activity		2.5e-15	96.2	P	P		P	P
GPC1-PPC1	rs53740	2B	TGCAGGTGAGCGAGACGTGCGCGCTGTCGCGGAACTGCGACGCCGAGATCGGAAGAGCGGGATC	TraesCS2B02G318600	lipid metabolic process	NA	NA	6.4e-16	100
GPC1-PPC1	rs19833	5B	TGCAGCATGCTGTCGAGGGAGCCGAAGCCGCCCGCGAAGTCGTCCTCCACCACCGAGCCCCCGC	TraesCS5B02G295400	NA	NA	endoplasmic reticulum	2.9e-27	100
GPC1-PPC1	rs57806	2B	TGCAGTCACGGAATTTCACGCAGATATGGCAGAGCTATGATCACCCGACCGACACCATCCTCCC	TraesCS2B02G567100	protein phosphorylation, recognition of pollen	integral component of membrane	ATP binding	1.7e-22	96.9
GPC1-PPC1	rs52330	1A	TGCAGGTACGTATACTCTCGAACGCCCGCATCTCGGATCTCTCCTCTTCTGTGTTAGGCGAAAA	TraesCS1A02G379500	NA	protein binding	NA	2.4e-12	100
GPC1-PPC1	rs65417	2A	TGCAGTTTTGATAAGCTCAAAGGCCAAGGCGCCAACACATCAGGCTCATACGACGGGAAGGTTT	TraesCS2A02G536200	NA	NA	NA	4.2e-20	95.3
PPC1-LPC2	rs22640	6A	TGCAGCCATGTCTTGTCGAAGATTAATACGAGGCCATGGCGGCACCCGAGGAACCAGAGGTCGC	TraesCS6A02G056000	NA	protein binding	NA	7.1e-25	98.4
TKW-HPC2	rs3905	3b	TGCAGACCGAACCCGCGCTCGTAGTACCCGAGGTAGGGGACGTCGTCGGTGCAGTGGACCTGGA	TraesCS3B02G049100	protein phosphorylation; phosphorylation	nucleotide binding; protein kinase activity; protein serine/threonine kinase activity; ATP binding; kinase activity; transferase activity; polysaccharide binding	membrane; integral component of membrane	1.7e-22	96.9	P	P	P	P	P
TKW-HPC2	rs49668	7a	TGCAGGGACGTGCCAGGTCATGCAAAAATTGACTATGGCGCAAAAGGACGCCGAGATCGGAAGA	TraesCS7A02G422000	NA	UDP-glycosyltransferase activity; hexosyltransferase activity	NA	1.1e-20	100	P	P	P	P	P
TKW-HPC2	rs27201	4a	TGCAGCCTGAGGGTGGAGGCGACGACGATGGCGAGGATGGCGAAGCAGGCCGAGATCGGAAGAG	TraesCS4A02G020100	carbohydrate transport	symporter activity	integral component of membrane	4.2e-20	100	P		P	P	P
TKW-LPC2	rs26409	3b	TGCAGCCTCAAAGGATCTTGCATCAAGCAGGGCCTGCCCTACTATAACGCGTCCAACTCAGACA	TraesCS3B02G541700	NA	NA	extracellular region	2.5e-15	94.6					P
GN-HPC1	rs31195	1b	TGCAGCGCTGCCGACAGAGCCACCGCCTCCCGCCTCGCCGAGATCGGAAGAGCGGGATCACCGA	TraesCS1B02G024300	NA	NA	NA	6.1e-13	100	P	P	P	P	P
GN-SW	rs64974	6d	TGCAGTTTCTGAGCTCAAATAAAGACTTGTTCCTGAAGTTCCTTGATGAGCCAACTCCGCTGTT	TraesCS6D02G373400	NA	NA	NA	2.9e-27	100		P			P
GY-SW	rs36492	1a	TGCAGCTCCCATAATAAAAGCAGACATATATTGCCGTCAGATCGGCGTCGTCAACTTTGACTCT	TraesCS1A02G385700	NA	NA	NA	2.9e-27	100	PP	PP	PP	PP	PP
GY-SW	rs48469	3b	TGCAGGCGGGTCCTGGGCAGAAACATGGCGCGTGCGGGCACAAATTGCGATGATCTTTAGCCTT	TraesCS3B02G033700	ubiquitin-dependent protein catabolic process; multicellular organism development; protein ubiquitination	protein binding; zinc ion binding; transferase activity; metal ion binding; ubiquitin protein ligase activity	nucleus; cytoplasm	2.9e-27	100	PP	P		PP	PP
GY-SW	rs63984	1b	TGCAGTTGCAAATTGGGAGCATTGACCAACAGGAGCCACGGCTACCTGCGGACCAGCGCGTTTA	TraesCS1B02G297000	NA	NA	NA	2.9e-27	100			PP
GY-SW	rs16628	7a	TGCAGCAGCATGTACTCCAGCAGCAGCAGCATCGCCAACTCCTTCAGCGAGCTCGAGTCGGTCT	TraesCS7A02G209700	NA	NA	NA	7.1e-25	98.4			PP
GY-SW	rs52395	6b	TGCAGGTAGACCCTACTGAACCTAGGGATGTGTACAGTATCTGCACACCCTGCCCGAGATCGGA	TraesCS6B02G375500	G2/M transition of mitotic cell cycle; chromatin organization; meristem structural organization; regulation of meristem structural organization; regulation of gene expression, epigenetic; cell division; response to DNA damage checkpoint signaling	protein binding	nucleus; membrane	1.7e-22	100	P		P	P	PP
GY-SW	rs30826	7a	TGCAGCGCGGGGGAATATTGTGCAAGGAAGGGTGGAGGTAGGTCTGGTCGCCGAGGCCCGAGCG	TraesCS7A02G206000	fatty acid biosynthetic process	acyltransferase activity; acyltransferase activity, transferring groups other than amino-acyl groups	membrane; integral component of membrane	2.9e-27	100			PP
GY-SW	rs41200	6a	TGCAGCTTGAAGTGCAACAGCATTATTTTGAGAAGACTTGCCCCAAACTCGGAAAGTGAATCCG	TraesCS6A02G396700	NA	protein binding	NA	2.9e-27	100					PP
GY-SW	rs58130	6a	TGCAGTCCACAGAAGCTCCCAGCTCCCTTTCACGGAGCCACCTCCAATTTTCCACATAGCTGGA	TraesCS6A02G406400	NA	protein binding	nucleus; cytosol	3.8e-11	100	P			P	PP
GPC1	rs54777	6D	TGCAGGTTACTTACACACGAAGGATGAAGAAATTCCTATAGCTGCCCCCACCGAGATCGGAAGA	TraesCS6D02G102700	NA	NA	NA	2.6e-18	100
LPC2	rs33760	2B	TGCAGCGTGCGGACGTTCTCCTCTCTCTCTCTTCTGTGATGGATGGATGGGGTGGGGTGGTGGA	TraesCS2B02G077700	transmembrane transport	channel activity	membrane	1.7e-22	96.9
LPC2	rs23524	3B	TGCAGCCCCCCCGCCTTCTCCTTAATTTGCTTCATTGCCGCTTCTTGGTATGCATCAGCGGTGT	TraesCS3B02G606300	NA	NA	NA	7.1e-25	98.4
TKW	rs43103	2b	TGCAGGACAAAGTTCCCCGCCTCAAGCAGCAGCGCCACAGCCCCATCACCACCGAGATCGGAAG	TraesCS2B02G567100	protein phosphorylation, recognition of pollen	ATP binding	integral component of membrane	2.7e-21	100	P	P		P	P
TKW	rs40931	2b	TGCAGCTTCGAGCACCTCAAAAGCCTGGACGCCAACAAAACTGGGCACTTGGATCCCCTCCTGC	TraesCS2B02G568100	NA	NA	NA	2.7e-21	96.8	P	P		P	P
TKW	rs22328	2b	TGCAGCCATCAGACAAGAGCAAAAAACAAAATCAGCAAACCAGAGCAGCGACCAAGAACAGCAA	TraesCS2B02G569400	metal ion transport	metal ion binding	NA	2.9e-27	100	P	P		P
TKW	rs7628	4a	TGCAGATACATGCCAGAATAAATTTTTCCCGACGGGTGGTTAGTAGATATTACAAGAAGAGAGT	TraesCS4A02G169500	cell surface receptor signaling pathway	NA	NA	2.9e-27	100		P
TKW	rs7812	1a	TGCAGATATATGACCCTAATATCATGAGTTTCCTAGTATTATTTAATTTGGGACATATTTTCCA	TraesCS1A02G284600	NA	NA	membrane, integral component of membrane	2.9e-27	100		P
SIL	rs9089	6b	TGCAGATGATGCAGTCTTCCCTGATAGTGGCACACGATGATGAGCAAGATGACCACGTCAACAA	TraesCS6B02G460000	defense response	ADP binding	NA	1.7e-22	96.9	P	P	P	P	P
SIL	rs5684	3b	TGCAGAGATGCGAGTAGCTTTTTTTTGAAAGGGAGATGCGAGTAGCTGAAGTCTGAAGAAAACG	TraesCS3B02G264100	chloroplast organization	NA	chloroplast outer membrane	1.8e-25	100	P	P	P	P	P
SIL	rs46887	6b	TGCAGGCCAGGGTTGCTGCTCACATCCCTGTCGTGGGCTGCGTGCAGCAGCCCTTGCATGTACT	TraesCS6B02G461700	defense response	ADP binding	NA	7.1e-25	98.4	P	P	P	P	P
SIL	rs5683	3b	TGCAGAGATGCGAGTAGCTTTTTTTGAAAGGGAGATGCGAGTAGCTGAAGTCTGAAGAAACGCA	TraesCS3B02G264100	chloroplast organization	NA	chloroplast outer membrane	1.6e-16	100	P	P	P	P	P
SIL	rs27516	2b	TGCAGCCTTACAAGCGCCGCCTCGACGCTGCGGAGACGGTCGACCCAGCGAAGCGCCGAGATCG	TraesCS2B02G549700	NA	iron ion binding, heme binding	NA	1.1e-23	100	P	P	P	P	P
SIL	rs44213	6a	TGCAGGAGCAGCTGATCACCGACCTGCTCGACATCGGCGTGCTCGCCGAGATCGGAAGAGCGGG	TraesCS6A02G318400	NA	NA	NA	2.5e-15	97.9	P	P	P	P	P
SIL	rs46885	6b	TGCAGGCCAGGGTTGCTGCTCACAGCCCTGTCCTGGGCTGCGTGCAGCAGCCCTTGCATGTACT	TraesCS6B02G461700, TraesCS6B02G461900	defense response	ADP binding	NA	7.1e-25, 4.2e-20	98.4, 95.3	P	P	P	P	P
SIL	rs49317	2d	TGCAGGCTTGCAAGCGCCGCCTCGACGCCGCGGAGACGGTCGACCCAGCGAAGCACCGAGATCG	TraesCS2D02G521700, TraesCS2D02G521800	NA	iron ion binding, heme binding	integral component of membrane	2.7e-21	100	P	P	P	P	P
SIL	rs53428	1b	TGCAGGTCGGTCGCTGCATTATTCCTTCCCCAGATCCCTCCCACGCACCTCTGTTCGGCGGTGG	TraesCS1B02G456600	NA	NA	NA	7.1e-25	98.4	P		P	P	P
SIL	rs62274	2d	TGCAGTGTGTTGTCAAGGAGACCCTTCGGCTCTGCCCCGTCGGCCCGATCATCCCGAGATCGGA	TraesCS2D02G521700, TraesCS2D02G521800	NA	iron ion binding, heme binding	integral component of membrane	6.6E-19, 4.2e-20	98.1, 98.2	P	P		P	P
SIL	rs40052	2d	TGCAGCTGGTGAGGTGGCACCGCGTCTGCCGCACCACCATGTCGAAGATCTTCTCCGCGTTGTA	TraesCS2D02G245900	spindle assembly	NA	HAUS complex	7.1e-25	98.4	PP	P	P	PP	P
SIL	rs43638	6b	TGCAGGACGCGGTGCTGCGGCACGGCGTGTTCGGCGCGGTGGAGGCGCGGCTCGGGGACCCG	TraesCS6B02G404800	NA	NA	NA	4.4e-26	100	P			P	P
SIL	rs49532	3b	TGCAGGGAATTTGAAAATCATATAGGCTTGCTACCGCGAGTGACTGGTCCCTCATATGACCTGC	TraesCS3B02G285000, TraesCS3B02G284900	plastid transcription	NA	plastid-encoded plastid RNA polymerase complex	2.9e-27	100		P	PP		PP
SIL	rs18787	6a	TGCAGCAGTTTCTGGGTAAGGGGTTTCCATCTAGCTAGAAGAAGTGTGGGATCTCAAATCATTT	TraesCS6A02G003800	regulation of transcription, DNA-templated	DNA binding	nucleus	1.7e-22	100					P
SIL	rs58116	2b	TGCAGTCCAATTGAATGAAAACAAAGAGACAGGAGGGCATTGACACTTGGGACATGAGCATGGT	TraesCS2B02G461500	NA	NA	NA	7.1e-25	98.4	P	P	P	P	P
SIL	rs64975	5b	TGCAGTTTCTGATGTGAAGGCTGTCATGTTGGAAATGAACGCAGCAGATAGCGTGCAAACACCG	TraesCS5B02G270000	NA	NA	integral component of membrane	7.1e-25	98.4	P	P	P	P	P
SIL	rs52728	1b	TGCAGGTCACCATCAACAAGTTTGAGGAGCTGAAGAAGAAGGAGGAGGCCGCCTCCGCCGCCGC	TraesCS1B02G016800	NA	NA	NA	1.6e-13	95.9	P	P	P	P	P
SIL	rs8879	2b	TGCAGATCTGTTCTGCCAGTTTCCCCCTTCACGAGCGACTAATTCGTGCTAATCGGTGCGGCGT	TraesCS2B02G461800	response to cytokinin	NA	cytosol	2.9e-27	100	P			P
SIL	rs25188	5a	TGCAGCCGCCAAGACCGCACTCGGCAGTCGACGCCCGAGATCGGAAGAGCGGGATCACCGACTG	TraesCS5A02G283400	NA	NA	NA	3.6e-08	97.2	P	P		P
SIL	rs62975	4a	TGCAGTTCAGCGATGAGGAGCACGCATTCTTCTTCGCCTCCACCACCATGGTGGTCGGGAACGG	TraesCS4A02G191400	phosphatidylethanolamine biosynthetic process, biosynthetic process			9.2e-09	97.3			P
SIL	rs50965	7a	TGCAGGGGAGGGGAGACAAAGGAGTCAAGAACTTCGCAGAGGATTGAACCTTGGAGAAGCCATG	TraesCS7A02G084400	protein phosphorylation, protein ubiquitination	ATP binding	NA	7.1e-25	98.4				P
SW	rs15138	1b	TGCAGCACGGATCGAGCAAATCGAGCATCAGCAAACCGAATCAAGCAAAAGATCAGCAGAATGG	TraesCS1B02G045800	NA	ADP binding	NA	7.1e-25	98.4		P
SW	rs40780	3b	TGCAGCTTCATGGCCAAGTACGTCAGCAGCACCCTCCTCTGCCACTTCGTTGCTCTCCATCGGC	TraesCS3B02G074700	maturation of 5.8S rRNA; maturation of LSU-rRNA	NA	nucleus; nucleolus; preribosome, large subunit precursor	1.7e-22	96.9			P
SW	rs47894	6b	TGCAGGCGCAGAGCAAGGTGGCAGCGCTGGCGTGGATCGGCTTCGCCGCCCTGATCGCGCACGT	TraesCS6B02G440400	transmembrane transport	antiporter activity; xenobiotic transmembrane transporter activity	membrane	1.7e-22	96.9			P
SW	rs1789	6b	TGCAGAAGAGCCATTGAAGGTAGTCTCAATTGTTGGATCCGAGATCGGAAGAGCGGGATCACCG	TraesCS6B02G463500	NA	ADP binding	NA	1.6e-13	100			P
SW	rs32288	7a	TGCAGCGGCGTCAGCTCGTGGTTGTACACGTCCGCCATGGAGGAGAACTCCTCCTTGCCCTTGG	TraesCS7A02G202900, TraesCS7A02G203000	NA	calcium ion binding, monooxygenase activity; calcium ion binding	membrane; integral component of membrane	2.9E-27, 2.5e-15	100			P
SW	rs42549	4a	TGCAGGAAGAAGAAGGAGAAAGAAAGAAAGAAAATGGCGGACAGCGGCGGCGGCAGCGACTGGG	TraesCS4A02G312200	NA	NA	NA	7.1e-25	98.4					P
GY	rs31283	5b	TGCAGCGCTTCCTCCCTAACACCGAGAAGACCATCGACGGCCGAGATCGGAAGAGCGGGATCAC	TraesCS5B02G003100	biosynthetic process; polyketide biosynthetic process; sporopollenin biosynthetic process	acyltransferase activity; acyltransferase activity, transferring groups other than amino-acyl groups; tetraketide alpha-pyrone synthase activity	endoplasmic reticulum	2.4e-12	97.7		P	P
SW Spike weight, GN Grain number, GY Grain yield, TKW Thousand kernel weight, SIL Spike internode length.
CPC classical PCA, GPC Grid PCA, HPC Hubert PCA, LPC Locantore PCA, PPC Proj PCA
